# Supplementary material for: WRKY70 and its homolog WRKY54 negatively modulate the cell wall-associated defenses to necrotrophic pathogens in Arabidopsis
Source: PLoS One. 2017 Aug 24;12(8):e0183731. doi: 10.1371/journal.pone.0183731 (PMC5570282; doi:10.1371/journal.pone.0183731)
Supplement: S1 Table — (XLS) [file pone.0183731.s002.xls]

## Sheet: Sheet1
Supplementary Table 1 The genes up-regulated (log2FC≥1.5) in wrky54wrky70 double mutant compared to wild type plants under the non-stressed condition, the basal level of these genes in sid2-1 single and wrky54wrky70sid2-1 triple mutants were also shown in the table.
ID	GeneName	Description	wrky54wrky70_ctrlVSwt_ctrl_logFC	sid2_ctrlVSwt_ctrl_logFC	wrky54wrky70sid2-1 _ctrlVSwt_ctrl_logFC
A_84_P17268	PR1	Arabidopsis thaliana PR1 (PATHOGENESIS-RELATED GENE 1) (PR1) mRNA, complete cds [NM_127025]	6.62632	1.84463	-0.999816
A_84_P21916	FMO1	Arabidopsis thaliana FMO1 (FLAVIN-DEPENDENT MONOOXYGENASE 1); monooxygenase (FMO1) mRNA, complete cds [NM_101783]	6.3653	1.25361	0.218125
A_84_P751391		Arabidopsis thaliana clone 31878 mRNA, complete sequence [AY087114]	6.0861	2.34778	1.92471
A_84_P74014	AT3G11340	Arabidopsis thaliana UDP-glucoronosyl/UDP-glucosyl transferase family protein (AT3G11340) mRNA, complete cds [NM_111968]	6.06058	1.98567	0.00353527
A_84_P845967	WRKY38	Arabidopsis thaliana WRKY38 (WRKY DNA-binding protein 38); transcription factor (WRKY38) mRNA, complete cds [NM_122163]	5.89116	0.669952	0.0137083
A_84_P23754	AIG1	Arabidopsis thaliana AIG1 (AVRRPT2-INDUCED GENE 1); GTP binding (AIG1) mRNA, complete cds [NM_103118]	5.88352	1.68749	1.21129
A_84_P23968	ALD1	Arabidopsis thaliana ALD1 (AGD2-LIKE DEFENSE RESPONSE PROTEIN1); transaminase (ALD1) mRNA, complete cds [NM_126957]	5.76755	1.46074	0.394011
A_84_P563250	ATARD3	Arabidopsis thaliana ARD/ATARD3 (ACIREDUCTONE DIOXYGENASE); acireductone dioxygenase [iron(II)-requiring]/ heteroglycan binding / metal ion binding (ARD/ATARD3) mRNA, complete cds [NM_128197]	5.70664	0.33218	-0.225952
A_84_P14560	PAD3	Arabidopsis thaliana PAD3 (PHYTOALEXIN DEFICIENT 3); oxygen binding (PAD3) mRNA, complete cds [NM_113595]	5.6263	0.893122	-0.0192798
A_84_P17031	AT1G03850	Arabidopsis thaliana glutaredoxin family protein (AT1G03850) mRNA, complete cds [NM_100265]	5.61097	1.32553	1.56624
A_84_P172941	AT2G18690	Arabidopsis thaliana unknown protein (AT2G18690) mRNA, complete cds [NM_127425]	5.35443	1.34011	0.369985
A_84_P816512	AT2G18690	Arabidopsis thaliana unknown protein (AT2G18690) mRNA, complete cds [NM_127425]	5.35256	1.23373	0.266446
A_84_P225559	WRKY51	Arabidopsis thaliana WRKY51 (WRKY DNA-binding protein 51); transcription factor (WRKY51) mRNA, complete cds [NM_125877]	5.25711	0.366529	0.379407
A_84_P11143	WRKY38	Arabidopsis thaliana WRKY38 (WRKY DNA-binding protein 38); transcription factor (WRKY38) mRNA, complete cds [NM_122163]	5.23674	1.40015	0.124197
A_84_P22787	GSTF7	Arabidopsis thaliana ATGSTF7 (GLUTATHIONE S-TRANSFERASE 11); glutathione transferase (ATGSTF7) mRNA, complete cds [NM_100173]	5.2087	0.976737	0.24067
A_84_P12725	AT3G28510	Arabidopsis thaliana AAA-type ATPase family protein (AT3G28510) mRNA, complete cds [NM_113771]	5.17861	1.46642	-0.153168
A_84_P12851	AT4G10500	Arabidopsis thaliana oxidoreductase, 2OG-Fe(II) oxygenase family protein (AT4G10500) mRNA, complete cds [NM_117118]	5.16049	0.828607	-0.667586
A_84_P823929	AT1G03850	Arabidopsis thaliana glutaredoxin family protein (AT1G03850) mRNA, complete cds [NM_179255]	5.14193	1.23479	1.20093
A_84_P585099	AT5G24200	Arabidopsis thaliana triacylglycerol lipase (AT5G24200) mRNA, complete cds [NM_122326]	5.06348	0.824974	1.3684
A_84_P19342	AT3G13610	Arabidopsis thaliana oxidoreductase, 2OG-Fe(II) oxygenase family protein (AT3G13610) mRNA, complete cds [NM_112207]	5.05816	0.986511	0.117332
A_84_P268160	AT3G13950	Arabidopsis thaliana unknown protein (AT3G13950) mRNA, complete cds [NM_112249]	5.05486	0.516718	-0.674665
A_84_P822840	AT3G11340	Arabidopsis thaliana UDP-glucoronosyl/UDP-glucosyl transferase family protein (AT3G11340) mRNA, complete cds [NM_111968]	4.94353	0.697265	0.0304275
A_84_P558829	SAG13	Arabidopsis thaliana SAG13 (Senescence-associated gene 13); oxidoreductase (SAG13) mRNA, complete cds [NM_201829]	4.93763	-0.353217	-0.887299
A_84_P196694	PDF1,2c	Arabidopsis thaliana PDF1,2c (plant defensin 1,2c) (PDF1,2c) mRNA, complete cds [NM_123810]	4.93457	1.03139	0.600888
A_84_P17866	AT1G01680	Arabidopsis thaliana U-box domain-containing protein (AT1G01680) mRNA, complete cds [NM_100050]	4.92052	0.877944	0.417632
A_84_P239215	PDF1,3	Arabidopsis thaliana PDF1,3 (plant defensin 1,3) (PDF1,3) mRNA, complete cds [NM_128160]	4.89537	1.36089	0.754758
A_84_P23919	YLS9	Arabidopsis thaliana YLS9 (YELLOW-LEAF-SPECIFIC GENE 9) (YLS9) mRNA, complete cds [NM_129157]	4.88724	0.900178	0.125034
A_84_P11446	PDR12	Arabidopsis thaliana ATPDR12/PDR12 (PLEIOTROPIC DRUG RESISTANCE 12); ATPase, coupled to transmembrane movement of substances (ATPDR12/PDR12) mRNA, complete cds [NM_101421]	4.84755	0.716318	0.0445548
A_84_P582920	BAP2	Arabidopsis thaliana BAP2 (BON ASSOCIATION PROTEIN 2) (BAP2) mRNA, complete cds [NM_130139]	4.8254	1.09728	0.618335
A_84_P16846	AT5G38900	Arabidopsis thaliana DSBA oxidoreductase family protein (AT5G38900) mRNA, complete cds [NM_123252]	4.79758	0.719057	-0.167913
A_84_P137009	PDF1,2	Arabidopsis thaliana PDF1,2 (Low-molecular-weight cysteine-rich 77) (PDF1,2) mRNA, complete cds [NM_123809]	4.72984	1.44944	0.224181
A_84_P310613	PDF1,2b	Arabidopsis thaliana PDF1,2b (plant defensin 1,2b) (PDF1,2b) mRNA, complete cds [NM_128161]	4.72295	0.555021	0.204172
A_84_P127531	ATEXT3	Arabidopsis thaliana ATEXT3 (EXTENSIN 3); structural constituent of cell wall (ATEXT3) mRNA, complete cds [NM_101983]	4.68337	0.316548	0.320723
A_84_P247395	AT3G26470	Arabidopsis thaliana unknown protein (AT3G26470) mRNA, complete cds [NM_113554]	4.64332	1.54611	0.68462
A_84_P825539	AOX1D	Arabidopsis thaliana AOX1D (ALTERNATIVE OXIDASE 1D); alternative oxidase (AOX1D) mRNA, complete cds [NM_102968]	4.63793	0.785279	0.0544477
A_84_P68884	AT4G21840	Arabidopsis thaliana methionine sulfoxide reductase domain-containing protein / SelR domain-containing protein (AT4G21840) mRNA, complete cds [NM_118304]	4.63366	0.360136	-0.148556
A_84_P15382	CYP71A13	Arabidopsis thaliana CYP71A13 (CYTOCHROME P450, FAMILY 71, SUBFAMILY A, POLYPEPTIDE 13); indoleacetaldoxime dehydratase/ oxygen binding (CYP71A13) mRNA, complete cds [NM_128630]	4.60377	0.929005	0.142512
A_84_P537274	WRKY63	Arabidopsis thaliana WRKY63 (WRKY DNA-binding protein 63); transcription factor (WRKY63) mRNA, complete cds [NM_105331]	4.52261	0.773386	0.0129176
A_84_P23077	AT1G26390	Arabidopsis thaliana FAD-binding domain-containing protein (AT1G26390) mRNA, complete cds [NM_102403]	4.51849	0.735269	0.0530118
A_84_P82539	AT1G14870	Arabidopsis thaliana unknown protein (AT1G14870) mRNA, complete cds [NM_101356]	4.5169	0.863873	-0.0989614
A_84_P20045	AT1G57630	Arabidopsis thaliana disease resistance protein (TIR class), putative (AT1G57630) mRNA, complete cds [NM_104560]	4.42204	0.879767	0.287127
A_84_P805256	ATGSTF2	Arabidopsis thaliana ATGSTF2 (Arabidopsis thaliana Glutathione S-transferase (class phi) 2); glutathione transferase (ATGSTF2) mRNA, complete cds [NM_116486]	4.41529	1.79511	0.23467
A_84_P15590	AT3G48850	Arabidopsis thaliana mitochondrial phosphate transporter, putative (AT3G48850) mRNA, complete cds [NM_114744]	4.38915	0.956909	0.228382
A_84_P17884	AT5G63225	Arabidopsis thaliana unknown protein (AT5G63225) mRNA, complete cds [NM_001085319]	4.38576	0.500326	0.173361
A_84_P857638	CYP71A13	Arabidopsis thaliana CYP71A13 (CYTOCHROME P450, FAMILY 71, SUBFAMILY A, POLYPEPTIDE 13); indoleacetaldoxime dehydratase/ oxygen binding (CYP71A13) mRNA, complete cds [NM_128630]	4.3618	0.863249	0.0948452
A_84_P582597	AT1G09932	Arabidopsis thaliana phosphoglycerate/bisphosphoglycerate mutase-related (AT1G09932) mRNA, complete cds [NM_001084031]	4.28823	0.722747	0.440681
A_84_P786490	WRKY46	Arabidopsis thaliana WRKY46 (WRKY DNA-binding protein 46); transcription factor (WRKY46) mRNA, complete cds [NM_130204]	4.27181	0.357397	0.290227
A_84_P21007	AT2G43570	Arabidopsis thaliana chitinase, putative (AT2G43570) mRNA, complete cds [NM_129919]	4.25693	0.90323	-0.0140356
A_84_P14441	ATGSTU4	Arabidopsis thaliana ATGSTU4 (GLUTATHIONE S-TRANSFERASE 22); glutathione transferase (ATGSTU4) mRNA, complete cds [NM_128500]	4.23858	0.559902	0.466175
A_84_P23050	PR4	Arabidopsis thaliana PR4 (PATHOGENESIS-RELATED 4) (PR4) mRNA, complete cds [NM_111344]	4.19435	0.814103	0.705693
A_84_P10496	UGT85A1	Arabidopsis thaliana ATUGT85A1/UGT85A1 (UDP-GLUCOSYL TRANSFERASE 85A1); UDP-glycosyltransferase/ glucuronosyltransferase/ transferase, transferring_ (ATUGT85A1/UGT85A1) mRNA, complete cds [NM_102089]	4.19419	1.09276	0.629811
A_84_P277490	ATGSTF3	Arabidopsis thaliana ATGSTF3 (GLUTATHIONE S-TRANSFERASE 16); glutathione transferase (ATGSTF3) mRNA, complete cds [NM_126346]	4.13876	0.79982	-0.151747
A_84_P511702	AT1G53625	Arabidopsis thaliana unknown protein (AT1G53625) mRNA, complete cds [NM_179473]	4.12079	0.956398	0.257346
A_84_P12940	LHT7	Arabidopsis thaliana LHT7 (LYS/HIS TRANSPORTER 7); amino acid transmembrane transporter (LHT7) mRNA, complete cds [NM_119684]	4.11721	0.283695	-0.293958
A_84_P13709	AT3G50770	Arabidopsis thaliana calmodulin-related protein, putative (AT3G50770) mRNA, complete cds [NM_114937]	4.11543	0.125241	0.252803
A_84_P18416	AT3G46080	Arabidopsis thaliana zinc finger (C2H2 type) family protein (AT3G46080) mRNA, complete cds [NM_114477]	4.09382	1.04246	0.0814113
A_84_P21703	WRKY75	Arabidopsis thaliana WRKY75 (WRKY DNA-BINDING PROTEIN 75); transcription factor (WRKY75) mRNA, complete cds [NM_121311]	4.07929	0.103416	-0.102159
A_84_P751150	ANAC004	Arabidopsis thaliana ANAC004 (Arabidopsis NAC domain containing protein 4); transcription factor (ANAC004) mRNA, complete cds [NM_100104]	4.03685	0.712689	0.317904
A_84_P829727	PBS3	Arabidopsis thaliana PBS3 (AVRPPHB SUSCEPTIBLE 3) (PBS3) mRNA, complete cds [NM_121335]	4.03508	0.43874	0.65139
A_84_P84999	AT3G28580	Arabidopsis thaliana AAA-type ATPase family protein (AT3G28580) mRNA, complete cds [NM_113778]	4.03308	1.12152	0.344386
A_84_P15883	CBP60G	Arabidopsis thaliana calmodulin binding (AT5G26920) mRNA, complete cds [NM_122574]	4.022	0.69465	0.465595
A_84_P19210	WRKY46	Arabidopsis thaliana WRKY46 (WRKY DNA-binding protein 46); transcription factor (WRKY46) mRNA, complete cds [NM_130204]	3.98295	0.70468	0.226657
A_84_P13961	PBS3	Arabidopsis thaliana PBS3 (AVRPPHB SUSCEPTIBLE 3) (PBS3) mRNA, complete cds [NM_121335]	3.97735	0.601946	0.310399
A_84_P814311	AT4G16260	Arabidopsis thaliana glycosyl hydrolase family 17 protein (AT4G16260) mRNA, complete cds [NM_117722]	3.9611	0.541491	0.240395
A_84_P249535	AT1G13340	Arabidopsis thaliana unknown protein (AT1G13340) mRNA, complete cds [NM_101205]	3.95161	0.271332	-0.00159564
A_84_P867721	AT4G16260	Arabidopsis thaliana glycosyl hydrolase family 17 protein (AT4G16260) mRNA, complete cds [NM_117722]	3.95114	0.735743	0.0997895
A_84_P17210	AT1G51890	Arabidopsis thaliana leucine-rich repeat protein kinase, putative (AT1G51890) mRNA, complete cds [NM_104069]	3.93778	0.342877	-0.207742
A_84_P109962	WAK3	Arabidopsis thaliana WAK3 (WALL ASSOCIATED KINASE 3); kinase/ protein serine/threonine kinase (WAK3) mRNA, complete cds [NM_101977]	3.92543	0.0838997	-0.629483
A_84_P65264	AT3G15356	Arabidopsis thaliana legume lectin family protein (AT3G15356) mRNA, complete cds [NM_148726]	3.89935	1.72028	1.57999
A_84_P290004	AT4G21850	Arabidopsis thaliana methionine sulfoxide reductase domain-containing protein / SeIR domain-containing protein (AT4G21850) mRNA, complete cds [NM_179087]	3.89928	0.252286	0.272176
A_84_P21864	AT1G73805	Arabidopsis thaliana calmodulin binding (AT1G73805) mRNA, complete cds [NM_106040]	3.8958	0.284704	0.0183007
A_84_P19294	AT1G26380	Arabidopsis thaliana FAD-binding domain-containing protein (AT1G26380) mRNA, complete cds [NM_102402]	3.87746	0.469693	-0.18172
A_84_P812152	AT4G21850	Arabidopsis thaliana methionine sulfoxide reductase domain-containing protein / SeIR domain-containing protein (AT4G21850) mRNA, complete cds [NM_118305]	3.84535	0.704007	0.282976
A_84_P18423	AT3G47480	Arabidopsis thaliana calcium-binding EF hand family protein (AT3G47480) mRNA, complete cds [NM_114616]	3.84052	-0.182257	-0.523562
A_84_P152118	AT1G52200	Arabidopsis thaliana unknown protein (AT1G52200) mRNA, complete cds [NM_104100]	3.83623	0.169303	-0.141317
A_84_P250315	EXLB3	Arabidopsis thaliana EXLB3 (EXPANSIN-LIKE B3 PRECURSOR) (EXLB3) mRNA, complete cds [NM_179648]	3.83622	0.209098	-0.976678
A_84_P13077	CML37	Arabidopsis thaliana CML37/CML39; calcium ion binding (CML37/CML39) mRNA, complete cds [NM_123603]	3.82825	0.742124	-0.0157553
A_84_P814710	AT1G14870	Arabidopsis thaliana unknown protein (AT1G14870) mRNA, complete cds [NM_101356]	3.8214	-0.0433429	-1.63325
A_84_P572262	AT3G10815	Arabidopsis thaliana zinc finger (C3HC4-type RING finger) family protein (AT3G10815) mRNA, complete cds [NM_202545]	3.81215	0.194271	-0.104708
A_84_P12212	AT1G56060	Arabidopsis thaliana unknown protein (AT1G56060) mRNA, complete cds [NM_104484]	3.80563	1.05384	0.0930657
A_84_P210278	PXMT1	Arabidopsis thaliana PXMT1; S-adenosylmethionine-dependent methyltransferase (PXMT1) mRNA, complete cds [NM_202367]	3.80483	0.51498	-0.0270362
A_84_P22797	AT1G33030	Arabidopsis thaliana O-methyltransferase family 2 protein (AT1G33030) mRNA, complete cds [NM_103036]	3.79964	0.162828	-0.168209
A_84_P13271	WRKY40	Arabidopsis thaliana WRKY40 (WRKY DNA-binding protein 40); transcription factor (WRKY40) mRNA, complete cds [NM_106732]	3.7977	1.39792	0.64551
A_84_P145049	AT1G14880	Arabidopsis thaliana unknown protein (AT1G14880) mRNA, complete cds [NM_101357]	3.77823	-0.681561	-3.28681
A_84_P786760	WRKY40	Arabidopsis thaliana WRKY40 (WRKY DNA-binding protein 40); transcription factor (WRKY40) mRNA, complete cds [NM_106732]	3.71165	1.44231	0.745593
A_84_P805186	ATGSTF2	Arabidopsis thaliana ATGSTF2 (Arabidopsis thaliana Glutathione S-transferase (class phi) 2); glutathione transferase (ATGSTF2) mRNA, complete cds [NM_116486]	3.70561	0.794145	-0.191211
A_84_P10933	AT4G00700	Arabidopsis thaliana C2 domain-containing protein (AT4G00700) mRNA, complete cds [NM_116295]	3.68759	0.688114	-0.0395845
A_84_P15864	AT5G18470	Arabidopsis thaliana curculin-like (mannose-binding) lectin family protein (AT5G18470) mRNA, complete cds [NM_121852]	3.67467	0.519217	0.190276
A_84_P853930	HR4	Arabidopsis thaliana HR4 (HOMOLOG OF RPW8 4) (HR4) mRNA, complete cds [NM_114908]	3.66308	0.217056	-0.489157
A_84_P805915	EDS16	Arabidopsis thaliana ICS1 (ISOCHORISMATE SYNTHASEI); isochorismate synthase (ICS1) mRNA, complete cds [NM_202414]	3.65373	-0.493432	-0.590647
A_84_P21578	AT5G39670	Arabidopsis thaliana calcium-binding EF hand family protein (AT5G39670) mRNA, complete cds [NM_123329]	3.64759	0.041048	0.0540056
A_84_P766473	AT5G25260	Arabidopsis thaliana unknown protein (AT5G25260) mRNA, complete cds [NM_122435]	3.64671	0.668834	0.368266
A_84_P16612	ATGSTF2	Arabidopsis thaliana ATGSTF2 (Arabidopsis thaliana Glutathione S-transferase (class phi) 2); glutathione transferase (ATGSTF2) mRNA, complete cds [NM_116486]	3.64612	1.50818	-0.218884
A_84_P91639	AT2G39030	Arabidopsis thaliana GCN5-related N-acetyltransferase (GNAT) family protein (AT2G39030) mRNA, complete cds [NM_129460]	3.64176	0.666601	0.389837
A_84_P16574	BGL2	Arabidopsis thaliana BGL2 (PATHOGENESIS-RELATED PROTEIN 2); glucan 1,3-beta-glucosidase/ hydrolase, hydrolyzing O-glycosyl compounds (BGL2) mRNA, complete cds [NM_115586]	3.62805	0.324037	-0.581237
A_84_P613251	AT3G18250	Arabidopsis thaliana unknown protein (AT3G18250) mRNA, complete cds [NM_112709]	3.62636	0.68648	-0.231216
A_84_P22617	SAL2	Arabidopsis thaliana SAL2; 3'(2'),5'-bisphosphate nucleotidase/ inositol or phosphatidylinositol phosphatase (SAL2) mRNA, complete cds [NM_125796]	3.61225	0.0239872	-0.0980273
A_84_P229729	AT2G20142	Arabidopsis thaliana transmembrane receptor (AT2G20142) mRNA, complete cds [NM_201758]	3.60668	0.350956	0.235411
A_84_P146938	NIMIN1	Arabidopsis thaliana NIMIN-1/NIMIN1; protein binding (NIMIN-1/NIMIN1) mRNA, complete cds [NM_100126]	3.60432	-0.170021	-0.681937
A_84_P589894	EDS16	Arabidopsis thaliana ICS1 (ISOCHORISMATE SYNTHASEI); isochorismate synthase (ICS1) mRNA, complete cds [NM_202414]	3.58612	-0.47176	-0.567561
A_84_P277270	AT3G26440	Arabidopsis thaliana unknown protein (AT3G26440) mRNA, complete cds [NM_001084742]	3.58152	0.116565	-0.390127
A_84_P242975	AT1G78410	Arabidopsis thaliana VQ motif-containing protein (AT1G78410) mRNA, complete cds [NM_106488]	3.57067	1.08149	0.75502
A_84_P10846	anac061	Arabidopsis thaliana ANAC061 (Arabidopsis NAC domain containing protein 61) (ANAC061) mRNA, complete cds [NM_001125299]	3.56772	0.291627	-0.184594
A_84_P15115	AT3G24982	Arabidopsis thaliana protein binding (AT3G24982) mRNA, complete cds [NM_113404]	3.5646	0.0147208	-0.407117
A_84_P245685	NIT2	Arabidopsis thaliana NIT2 (NITRILASE 2) (NIT2) mRNA, complete cds [NM_114298]	3.54765	0.0853894	-0.396312
A_84_P166103	AT5G08240	Arabidopsis thaliana unknown protein (AT5G08240) mRNA, complete cds [NM_120907]	3.54498	0.197062	-0.291018
A_84_P20237	AT1G26420	Arabidopsis thaliana FAD-binding domain-containing protein (AT1G26420) mRNA, complete cds [NM_102406]	3.53813	0.297809	0.165049
A_84_P829672	AT1G09932	Arabidopsis thaliana phosphoglycerate/bisphosphoglycerate mutase-related (AT1G09932) mRNA, complete cds [NM_001084031]	3.53433	0.768226	0.327017
A_84_P21212	AT3G16530	Arabidopsis thaliana legume lectin family protein (AT3G16530) mRNA, complete cds [NM_112525]	3.5238	0.842164	1.10282
A_84_P825802	AT5G25250	Arabidopsis thaliana unknown protein (AT5G25250) mRNA, complete cds [NM_122434]	3.51686	0.431085	-0.599406
A_84_P786837	WRKY75	Arabidopsis thaliana WRKY75 (WRKY DNA-BINDING PROTEIN 75); transcription factor (WRKY75) mRNA, complete cds [NM_121311]	3.51045	0.248343	-0.0416559
A_84_P814850	ATBCB	Arabidopsis thaliana ATBCB (ARABIDOPSIS BLUE-COPPER-BINDING PROTEIN); copper ion binding (ATBCB) mRNA, complete cds [NM_122030]	3.5076	1.028	0.308764
A_84_P15361	AT2G45220	Arabidopsis thaliana pectinesterase family protein (AT2G45220) mRNA, complete cds [NM_130085]	3.49818	0.177389	-0.511961
A_84_P17693	AT4G16260	Arabidopsis thaliana glycosyl hydrolase family 17 protein (AT4G16260) mRNA, complete cds [NM_117722]	3.48072	0.236322	0.0102235
A_84_P12960	GLP9	Arabidopsis thaliana GLP9 (GERMIN-LIKE PROTEIN 9); manganese ion binding / metal ion binding / nutrient reservoir (GLP9) mRNA, complete cds [NM_117545]	3.48015	0.142754	-0.0606507
A_84_P857505	ATBCB	Arabidopsis thaliana ATBCB (ARABIDOPSIS BLUE-COPPER-BINDING PROTEIN); copper ion binding (ATBCB) mRNA, complete cds [NM_122030]	3.4647	1.19613	0.428113
A_84_P827321	AT4G11890	Arabidopsis thaliana protein kinase family protein (AT4G11890) mRNA, complete cds [NM_117259]	3.44542	0.1458	0.104944
A_84_P800343		AYBJY37TR pooled cDNA populations Arabidopsis thaliana cDNA, mRNA sequence [EG508437]	3.44466	0.498015	0.600226
A_84_P10515	AT1G33950	Arabidopsis thaliana avirulence-responsive family protein / avirulence induced gene (AIG1) family protein (AT1G33950) mRNA, complete cds [NM_103117]	3.42527	0.533572	-0.10677
A_84_P829746	AT2G42360	Arabidopsis thaliana zinc finger (C3HC4-type RING finger) family protein (AT2G42360) mRNA, complete cds [NM_129798]	3.42308	0.705031	-0.00907156
A_84_P515859	AT5G25250	Arabidopsis thaliana unknown protein (AT5G25250) mRNA, complete cds [NM_122434]	3.42265	-0.172383	-1.10468
A_84_P23899	AT2G29500	Arabidopsis thaliana 17,6 kDa class I small heat shock protein (HSP17,6B-CI) (AT2G29500) mRNA, complete cds [NM_128504]	3.42164	0.751574	0.401406
A_84_P103716	AT5G03350	Arabidopsis thaliana legume lectin family protein (AT5G03350) mRNA, complete cds [NM_120414]	3.418	0.0935188	0.674568
A_84_P206488	AGP5	Arabidopsis thaliana AGP5 (ARABINOGALACTAN-PROTEIN 5) (AGP5) mRNA, complete cds [NM_103221]	3.40528	0.172564	-0.135975
A_84_P797216		AYAXN56TF pooled cDNA populations Arabidopsis thaliana cDNA, mRNA sequence [EG525475]	3.40479	-0.225007	-0.756436
A_84_P814856	ATBCB	Arabidopsis thaliana ATBCB (ARABIDOPSIS BLUE-COPPER-BINDING PROTEIN); copper ion binding (ATBCB) mRNA, complete cds [NM_122030]	3.39651	0.976218	0.398492
A_84_P156125	BAP1	Arabidopsis thaliana BAP1 (BON ASSOCIATION PROTEIN 1) (BAP1) mRNA, complete cds [NM_115983]	3.38838	0.85921	-0.228863
A_84_P850541	ATGSTF2	Arabidopsis thaliana ATGSTF2 (Arabidopsis thaliana Glutathione S-transferase (class phi) 2); glutathione transferase (ATGSTF2) mRNA, complete cds [NM_116486]	3.37627	0.648545	-0.183169
A_84_P786204	ATEXT3	Arabidopsis thaliana ATEXT3 (EXTENSIN 3); structural constituent of cell wall (ATEXT3) mRNA, complete cds [NM_101983]	3.36837	0.656781	0.0930676
A_84_P869713	AT5G52760	Arabidopsis thaliana heavy-metal-associated domain-containing protein (AT5G52760) mRNA, complete cds [NM_124654]	3.36184	0.0781937	-0.685449
A_84_P757847	AT2G39518	Arabidopsis thaliana unknown protein (AT2G39518) mRNA, complete cds [NM_001084554]	3.35375	0.536739	0.0381211
A_84_P844839	EDS5	Arabidopsis thaliana EDS5 (ENHANCED DISEASE SUSCEPTIBILITY 5); antiporter/ transporter (EDS5) mRNA, complete cds [NM_120063]	3.35138	0.472246	0.382892
A_84_P21657	AT5G60800	Arabidopsis thaliana heavy-metal-associated domain-containing protein (AT5G60800) mRNA, complete cds [NM_125473]	3.3418	0.775775	0.463537
A_84_P19362	ZAT7	Arabidopsis thaliana ZAT7; nucleic acid binding / transcription factor/ zinc ion binding (ZAT7) mRNA, complete cds [NM_114478]	3.33962	0.741813	-0.0810299
A_84_P12241	ATBCB	Arabidopsis thaliana ATBCB (ARABIDOPSIS BLUE-COPPER-BINDING PROTEIN); copper ion binding (ATBCB) mRNA, complete cds [NM_122030]	3.3228	1.10147	0.292101
A_84_P858410	AT3G26440	Arabidopsis thaliana unknown protein (AT3G26440) mRNA, complete cds [NM_001035694]	3.31498	0.110863	-0.124611
A_84_P21001	AT1G44130	Arabidopsis thaliana nucellin protein, putative (AT1G44130) mRNA, complete cds [NM_103539]	3.29232	0.0823996	-0.079575
A_84_P13546	AT2G42360	Arabidopsis thaliana zinc finger (C3HC4-type RING finger) family protein (AT2G42360) mRNA, complete cds [NM_129798]	3.2815	0.0322928	-0.16873
A_84_P212918	EDS5	Arabidopsis thaliana EDS5 (ENHANCED DISEASE SUSCEPTIBILITY 5); antiporter/ transporter (EDS5) mRNA, complete cds [NM_120063]	3.27651	0.351365	-0.0244986
A_84_P827314	AT4G11890	Arabidopsis thaliana protein kinase family protein (AT4G11890) mRNA, complete cds [NM_117259]	3.26855	0.185617	-0.222288
A_84_P232439	WRKY18	Arabidopsis thaliana WRKY18 (WRKY DNA-binding protein 18); transcription factor (WRKY18) mRNA, complete cds [NM_119329]	3.26733	0.641499	0.806041
A_84_P24128	AT3G54150	Arabidopsis thaliana embryo-abundant protein-related (AT3G54150) mRNA, complete cds [NM_115275]	3.26729	0.396866	0.176668
A_84_P868076	AT2G39518	Arabidopsis thaliana unknown protein (AT2G39518) mRNA, complete cds [NM_001084554]	3.26585	0.218379	0.0842451
A_84_P91079	AT5G22520	Arabidopsis thaliana unknown protein (AT5G22520) mRNA, complete cds [NM_122157]	3.25806	0.69174	0.162316
A_84_P825901	AT3G26440	Arabidopsis thaliana unknown protein (AT3G26440) mRNA, complete cds [NM_001084742]	3.25426	-0.210142	-0.342619
A_84_P113182	AT4G39670	Arabidopsis thaliana glycolipid binding / glycolipid transporter (AT4G39670) mRNA, complete cds [NM_120127]	3.24371	0.418169	0.285432
A_84_P19456	AT4G04500	Arabidopsis thaliana protein kinase family protein (AT4G04500) mRNA, complete cds [NM_116688]	3.22264	-0.0218142	-0.198173
A_84_P815273	WRKY53	Arabidopsis thaliana WRKY53 (WRKY DNA-binding protein 53); DNA binding / protein binding / transcription activator/ transcription factor (WRKY53) mRNA, complete cds [NM_118512]	3.21598	1.16122	1.09595
A_84_P249495	AT5G52760	Arabidopsis thaliana heavy-metal-associated domain-containing protein (AT5G52760) mRNA, complete cds [NM_124654]	3.21419	-0.038072	-0.632158
A_84_P765683		AYBII19TR pooled cDNA populations Arabidopsis thaliana cDNA, mRNA sequence [EG511673]	3.17726	0.0306153	-0.174033
A_84_P575998	AT4G14365	Arabidopsis thaliana zinc finger (C3HC4-type RING finger) family protein / ankyrin repeat family protein (AT4G14365) mRNA, complete cds [NM_117514]	3.1695	-0.128294	-0.54943
A_84_P856377	AT1G72900	Arabidopsis thaliana disease resistance protein (TIR-NBS class), putative (AT1G72900) mRNA, complete cds [NM_105948]	3.15231	0.442634	0.248315
A_84_P156615	AT4G12490	Arabidopsis thaliana protease inhibitor/seed storage/lipid transfer protein (LTP) family protein (AT4G12490) mRNA, complete cds [NM_117319]	3.15218	-0.364425	-0.446429
A_84_P18309	ATGSTU8	Arabidopsis thaliana ATGSTU8 (Arabidopsis thaliana Glutathione S-transferase (class tau) 8); glutathione transferase (ATGSTU8) mRNA, complete cds [NM_111761]	3.14389	0.0459769	-0.251069
A_84_P12432	GSTU10	Arabidopsis thaliana ATGSTU10 (Arabidopsis thaliana Glutathione S-transferase (class tau) 10); glutathione transferase (ATGSTU10) mRNA, complete cds [NM_106118]	3.1416	-0.021378	-0.059789
A_84_P22159	ATMRP7	Arabidopsis thaliana ATMRP7 (Arabidopsis thaliana multidrug resistance-associated protein 7) (ATMRP7) mRNA, complete cds [NM_112149]	3.14148	0.760187	0.513214
A_84_P258120	LCR67	Arabidopsis thaliana LCR67/PDF1,1 (Low-molecular-weight cysteine-rich 67) (LCR67/PDF1,1) mRNA, complete cds [NM_106233]	3.13563	0.272745	0.0498791
A_84_P118682	PAD4	Arabidopsis thaliana PAD4 (PHYTOALEXIN DEFICIENT 4); triacylglycerol lipase (PAD4) mRNA, complete cds [NM_115103]	3.1197	0.0643568	-0.212846
A_84_P732159			3.11574	0.0913964	-0.0398991
A_84_P818437	CML37	Arabidopsis thaliana CML37/CML39; calcium ion binding (CML37/CML39) mRNA, complete cds [NM_123603]	3.10348	0.908134	-0.0789259
A_84_P13831	AT4G23150	Arabidopsis thaliana protein kinase family protein (AT4G23150) mRNA, complete cds [NM_118444]	3.10151	-0.347401	-0.52983
A_84_P565178	NIMIN-2	Arabidopsis thaliana NIMIN-2 (NIM1-INTERACTING 2) (NIMIN-2) mRNA, complete cds [NM_148752]	3.09783	-0.412191	-0.687914
A_84_P21400	ATCHX17	Arabidopsis thaliana ATCHX17 (CATION/H+ EXCHANGER 17); monovalent cation:proton antiporter (ATCHX17) mRNA, complete cds [NM_118501]	3.09769	0.423075	0.0961904
A_84_P12497	UGT74F2	Arabidopsis thaliana GT/UGT74F2 (UDP-GLUCOSYLTRANSFERASE 74F2); UDP-glucosyltransferase/ UDP-glycosyltransferase/ transferase, transferring glycosy_ (GT/UGT74F2) mRNA, complete cds [NM_129944]	3.09084	0.683037	1.3788
A_84_P11694	AT3G01830	Arabidopsis thaliana calmodulin-related protein, putative (AT3G01830) mRNA, complete cds [NM_111049]	3.09055	0.387448	0.00840503
A_84_P289964	AT1G19020	Arabidopsis thaliana unknown protein (AT1G19020) mRNA, complete cds [NM_101759]	3.08667	0.607852	1.07562
A_84_P819307	AT2G43590	Arabidopsis thaliana chitinase, putative (AT2G43590) mRNA, complete cds [NM_129921]	3.08617	0.534518	0.551657
A_84_P112892	AT3G21520	Arabidopsis thaliana unknown protein (AT3G21520) mRNA, complete cds [NM_113047]	3.08586	0.124221	-0.194639
A_84_P785492	ATBCB	Arabidopsis thaliana ATBCB (ARABIDOPSIS BLUE-COPPER-BINDING PROTEIN); copper ion binding (ATBCB) mRNA, complete cds [NM_122030]	3.06925	0.878106	0.334679
A_84_P197444	AT3G22160	Arabidopsis thaliana VQ motif-containing protein (AT3G22160) mRNA, complete cds [NM_113113]	3.06707	0.191933	-0.191552
A_84_P14505	AT2G32140	Arabidopsis thaliana transmembrane receptor (AT2G32140) mRNA, complete cds [NM_128773]	3.04697	0.182064	-0.028575
A_84_P21769	TPS04	Arabidopsis thaliana terpene synthase/cyclase family protein (AT1G61120) mRNA, complete cds [NM_104793]	3.04343	0.215547	0.0344253
A_84_P15467	AT3G01290	Arabidopsis thaliana band 7 family protein (AT3G01290) mRNA, complete cds [NM_110995]	3.04127	0.906253	0.0214592
A_84_P16577	AT1G21520	Arabidopsis thaliana unknown protein (AT1G21520) mRNA, complete cds [NM_102001]	3.03488	0.332206	-0.00341846
A_84_P13719	UGT73D1	Arabidopsis thaliana UGT73D1 (UDP-GLUCOSYL TRANSFERASE 73D1); UDP-glycosyltransferase (UGT73D1) mRNA, complete cds [NM_115175]	3.03455	0.204863	-0.107763
A_84_P785249	WRKY18	Arabidopsis thaliana WRKY18 (WRKY DNA-binding protein 18); transcription factor (WRKY18) mRNA, complete cds [NM_119329]	3.01966	0.707286	0.934534
A_84_P145439	AT2G31865	Arabidopsis thaliana poly (ADP-ribose) glycohydrolase (PARG) family protein (AT2G31865) mRNA, complete cds [NM_201849]	3.01478	0.101891	-0.343579
A_84_P16551	SYP122	Arabidopsis thaliana SYP122 (syntaxin 122); SNAP receptor (SYP122) mRNA, complete cds [NM_115100]	3.01079	0.95606	0.753785
A_84_P18998	AT1G72900	Arabidopsis thaliana disease resistance protein (TIR-NBS class), putative (AT1G72900) mRNA, complete cds [NM_105948]	3.00115	0.248514	-0.123266
A_84_P14299	PR5	Arabidopsis thaliana PR5 (PATHOGENESIS-RELATED GENE 5) (PR5) mRNA, complete cds [NM_106161]	3.00059	0.689868	-0.661609
A_84_P179084	AT5G35735	Arabidopsis thaliana auxin-responsive family protein (AT5G35735) mRNA, complete cds [NM_122964]	3.00056	0.438823	0.144485
A_84_P20386	CAX3	Arabidopsis thaliana CAX3 (cation exchanger 3); cation:cation antiporter (CAX3) mRNA, complete cds [NM_115045]	2.99091	-0.18924	-0.754548
A_84_P17984	AT1G60730	Arabidopsis thaliana aldo/keto reductase family protein (AT1G60730) mRNA, complete cds [NM_104756]	2.97683	0.196399	-0.300741
A_84_P20605	DMR6	Arabidopsis thaliana oxidoreductase, 2OG-Fe(II) oxygenase family protein (AT5G24530) mRNA, complete cds [NM_122361]	2.96136	-0.42582	-0.952487
A_84_P19665	AT1G55780	Arabidopsis thaliana heavy-metal-associated domain-containing protein (AT1G55780) mRNA, complete cds [NM_104454]	2.95955	0.372004	-0.108586
A_84_P556555	AT5G02490	Arabidopsis thaliana heat shock cognate 70 kDa protein 2 (HSC70-2) (HSP70-2) (AT5G02490) mRNA, complete cds [NM_120327]	2.9593	0.551321	-0.237107
A_84_P292144	AT3G23550	Arabidopsis thaliana MATE efflux family protein (AT3G23550) mRNA, complete cds [NM_113258]	2.95308	0.31533	0.176379
A_84_P22053	TCH3	Arabidopsis thaliana TCH3 (TOUCH 3) (TCH3) mRNA, complete cds [NM_180012]	2.95155	0.990428	0.410801
A_84_P19839		GB	2.94472	0.0350474	-0.274156
A_84_P16609	AT4G01870	Arabidopsis thaliana tolB protein-related (AT4G01870) mRNA, complete cds [NM_116417]	2.92848	0.543321	0.482757
A_84_P797990	PAD4	Arabidopsis thaliana PAD4 (PHYTOALEXIN DEFICIENT 4); triacylglycerol lipase (PAD4) mRNA, complete cds [NM_115103]	2.91546	0.0676588	-0.188276
A_84_P23208	AT3G60420	Arabidopsis thaliana unknown protein (AT3G60420) mRNA, complete cds [NM_115906]	2.90936	-0.235609	-0.638908
A_84_P10609	TAT3	Arabidopsis thaliana TAT3 (TYROSINE AMINOTRANSFERASE 3); transaminase (TAT3) mRNA, complete cds [NM_128044]	2.89985	-0.0230914	-1.41066
A_84_P848817	AT5G10760	Arabidopsis thaliana aspartyl protease family protein (AT5G10760) mRNA, complete cds [NM_121114]	2.88573	-0.219329	-0.699492
A_84_P23237	AT4G03450	Arabidopsis thaliana ankyrin repeat family protein (AT4G03450) mRNA, complete cds [NM_116583]	2.88151	-0.175971	-1.43004
A_84_P19363	ATHSP17,4	Arabidopsis thaliana ATHSP17,4 (Arabidopsis thaliana heat shock protein 17,4) (ATHSP17,4) mRNA, complete cds [NM_114492]	2.87715	0.967442	0.411537
A_84_P17121	SBT3,5	Arabidopsis thaliana ATSBT3,5; subtilase (ATSBT3,5) mRNA, complete cds [NM_103027]	2.87633	0.453244	0.0360519
A_84_P825902	AT3G26440	Arabidopsis thaliana unknown protein (AT3G26440) mRNA, complete cds [NM_001035694]	2.86842	0.162179	-0.139154
A_84_P552006	AT4G11655	Arabidopsis thaliana transmembrane protein, putative (AT4G11655) mRNA, complete cds [NM_202806]	2.86408	-0.0556013	-0.113642
A_84_P10967	AT4G11890	Arabidopsis thaliana protein kinase family protein (AT4G11890) mRNA, complete cds [NM_117259]	2.85966	-0.0599054	-0.172801
A_84_P786027	DMR6	Arabidopsis thaliana Full-length cDNA Complete sequence from clone GSLTPGH78ZH03 of Hormone Treated Callus of strain col-0 of Arabidopsis thaliana (thale cress) [BX832525]	2.84752	-0.121314	-0.707313
A_84_P16807	AT5G17760	Arabidopsis thaliana AAA-type ATPase family protein (AT5G17760) mRNA, complete cds [NM_121782]	2.84472	0.189478	-0.0970764
A_84_P820040	PLA2A	Arabidopsis thaliana PLP2 (PHOSPHOLIPASE A 2A); nutrient reservoir (PLP2) mRNA, complete cds [NM_128213]	2.84118	0.310081	-0.202419
A_84_P824281	PXMT1	Arabidopsis thaliana PXMT1; S-adenosylmethionine-dependent methyltransferase (PXMT1) mRNA, complete cds [NM_202367]	2.84099	0.043216	-0.192126
A_84_P171073	AT1G35210	Arabidopsis thaliana unknown protein (AT1G35210) mRNA, complete cds [NM_103219]	2.83345	0.871929	0.192559
A_84_P228659	AT2G32190	Arabidopsis thaliana unknown protein (AT2G32190) mRNA, complete cds [NM_001084521]	2.8332	0.431594	0.318269
A_84_P863388			2.81541	0.176134	0.0698717
A_84_P22436	WRKY62	Arabidopsis thaliana WRKY62 (WRKY DNA-binding protein 62); transcription factor (WRKY62) mRNA, complete cds [NM_120268]	2.81257	0.452909	-0.175213
A_84_P21275	BCS1	Arabidopsis thaliana AAA-type ATPase family protein (AT3G50930) mRNA, complete cds [NM_114953]	2.81239	0.395089	-0.156495
A_84_P504860	AT3G09280	Arabidopsis thaliana unknown protein (AT3G09280) mRNA, complete cds [NM_111762]	2.8086	0.431074	-0.0685009
A_84_P870348	TCH3	Arabidopsis thaliana TCH3 (TOUCH 3) (TCH3) mRNA, complete cds [NM_180012]	2.80198	0.911301	0.313064
A_84_P829291	AT1G10585	Arabidopsis thaliana transcription factor (AT1G10585) mRNA, complete cds [NM_100934]	2.7995	0.311795	0.135126
A_84_P23380	LECRKA4,1	Arabidopsis thaliana lectin protein kinase, putative (AT5G01540) mRNA, complete cds [NM_120232]	2.79888	-0.125421	-0.43028
A_84_P862159	TAT3	Arabidopsis thaliana TAT3 (TYROSINE AMINOTRANSFERASE 3); transaminase (TAT3) mRNA, complete cds [NM_128044]	2.79365	0.352311	-0.636844
A_84_P14898	AT5G10760	Arabidopsis thaliana aspartyl protease family protein (AT5G10760) mRNA, complete cds [NM_121114]	2.79112	-0.38683	-0.894741
A_84_P752023	AT1G53620	Arabidopsis thaliana unknown protein (AT1G53620) mRNA, complete cds [NM_104240]	2.78429	0.547007	-0.0740457
A_84_P18656	AT5G02780	Arabidopsis thaliana In2-1 protein, putative (AT5G02780) mRNA, complete cds [NM_120356]	2.78111	0.101286	0.110219
A_84_P13393	AT1G66090	Arabidopsis thaliana disease resistance protein (TIR-NBS class), putative (AT1G66090) mRNA, complete cds [NM_105280]	2.76836	0.917281	0.777388
A_84_P18100	ATGSTU11	Arabidopsis thaliana ATGSTU11 (Arabidopsis thaliana Glutathione S-transferase (class tau) 11); glutathione transferase (ATGSTU11) mRNA, complete cds [NM_105661]	2.76119	0.0343302	0.0476731
A_84_P799139	PAD4	Arabidopsis thaliana PAD4 (PHYTOALEXIN DEFICIENT 4); triacylglycerol lipase (PAD4) mRNA, complete cds [NM_115103]	2.75587	0.180798	-0.198881
A_84_P505670	AT2G36080	Arabidopsis thaliana DNA-binding protein, putative (AT2G36080) mRNA, complete cds [NM_179929]	2.75094	0.302515	0.53479
A_84_P16072	AT1G65690	Arabidopsis thaliana harpin-induced protein-related / HIN1-related / harpin-responsive protein-related (AT1G65690) mRNA, complete cds [NM_105243]	2.74157	-0.857182	-1.40448
A_84_P51580	AT1G72060	Arabidopsis thaliana serine-type endopeptidase inhibitor (AT1G72060) mRNA, complete cds [NM_105864]	2.73201	0.521394	-0.081317
A_84_P20114	AtRLP23	Arabidopsis thaliana disease resistance family protein (AT2G32680) mRNA, complete cds [NM_128827]	2.73058	-0.176684	-0.768392
A_84_P15376	anac042	Arabidopsis thaliana ANAC042 (Arabidopsis NAC domain containing protein 42); transcription factor (ANAC042) mRNA, complete cds [NM_129861]	2.72267	-0.445593	-0.826308
A_84_P838876		GB	2.71919	0.528407	0.21502
A_84_P843906	AT1G72060	Arabidopsis thaliana serine-type endopeptidase inhibitor (AT1G72060) mRNA, complete cds [NM_105864]	2.70609	0.773804	-0.12875
A_84_P808719	PR5	Arabidopsis thaliana PR5 (PATHOGENESIS-RELATED GENE 5) (PR5) mRNA, complete cds [NM_106161]	2.70281	0.655293	-0.759443
A_84_P737368	AT1G36622	Arabidopsis thaliana unknown protein (AT1G36622) mRNA, complete cds [NM_001084200]	2.6932	0.116369	0.0926423
A_84_P139169	SUFE2	Arabidopsis thaliana Fe-S metabolism associated domain-containing protein (AT1G67810) mRNA, complete cds [NM_105449]	2.69109	-0.358183	-0.564776
A_84_P20984	BGLU11	Arabidopsis thaliana glycosyl hydrolase family 1 protein (AT1G02850) mRNA, complete cds [NM_202017]	2.6716	-0.609323	-0.861616
A_84_P17614	CRK13	Arabidopsis thaliana CRK13/HIG1 (CRK13/HIG1) mRNA, complete cds [NM_001084966]	2.66715	-0.0034327	0.0555784
A_84_P788437	AT1G35210	Arabidopsis thaliana unknown protein (AT1G35210) mRNA, complete cds [NM_103219]	2.66277	0.612409	0.335619
A_84_P10236	LHT1	Arabidopsis thaliana LHT1 (LYSINE HISTIDINE TRANSPORTER 1); amino acid transmembrane transporter (LHT1) mRNA, complete cds [NM_180778]	2.66239	-0.370419	-0.885266
A_84_P21525	AT-HSP17,6A	Arabidopsis thaliana AT-HSP17,6A (Arabidopsis thaliana heat shock protein 17,6A) (AT-HSP17,6A) mRNA, complete cds [NM_121241]	2.65954	0.66162	0.242366
A_84_P799508	ANAC003	Arabidopsis thaliana ANAC003 (Arabidopsis NAC domain containing protein 3); transcription factor (ANAC003) mRNA, complete cds [NM_100103]	2.65311	0.123388	0.344643
A_84_P17447	ATBFRUCT1	Arabidopsis thaliana ATBFRUCT1/ATCWINV1 (ARABIDOPSIS THALIANA CELL WALL INVERTASE 1); beta-fructofuranosidase/ hydrolase, hydrolyzing O-glycosyl co_ (ATBFRUCT1/ATCWINV1) mRNA, complete cds [NM_112232]	2.65208	0.727023	0.223387
A_84_P179704	HR4	Arabidopsis thaliana HR4 (HOMOLOG OF RPW8 4) (HR4) mRNA, complete cds [NM_114908]	2.65202	-0.760036	-0.966054
A_84_P16777	ST2A	Arabidopsis thaliana sulfotransferase family protein (AT5G07010) mRNA, complete cds [NM_120783]	2.64967	0.123595	0.235446
A_84_P523886	AT5G46960	Arabidopsis thaliana invertase/pectin methylesterase inhibitor family protein (AT5G46960) mRNA, complete cds [NM_124067]	2.64692	-0.125318	0.0889279
A_84_P20293	ATHCHIB	Arabidopsis thaliana ATHCHIB (BASIC CHITINASE); chitinase (ATHCHIB) mRNA, complete cds [NM_112085]	2.64535	0.621546	0.323055
A_84_P19115	AT2G43590	Arabidopsis thaliana chitinase, putative (AT2G43590) mRNA, complete cds [NM_129921]	2.63685	0.715171	0.441411
A_84_P800880	ST2A	Arabidopsis thaliana sulfotransferase family protein (AT5G07010) mRNA, complete cds [NM_120783]	2.62988	0.331899	0.236532
A_84_P23633	AT1G43910	Arabidopsis thaliana AAA-type ATPase family protein (AT1G43910) mRNA, complete cds [NM_103518]	2.62289	-0.23439	-0.525023
A_84_P535346	AT5G22540	Arabidopsis thaliana unknown protein (AT5G22540) mRNA, complete cds [NM_122159]	2.62185	0.150564	0.0469804
A_84_P11431	ATGSTU24	Arabidopsis thaliana ATGSTU24 (ARABIDOPSIS THALIANA GLUTATHIONE S-TRANSFERASE (CLASS TAU) 24); glutathione transferase (ATGSTU24) mRNA, complete cds [NM_101578]	2.61743	0.202974	-0.288642
A_84_P786720	ATAF2	Arabidopsis thaliana ATAF2 (Arabidopsis NAC domain containing protein 81) (ATAF2) mRNA, complete cds [NM_147856]	2.61476	0.387553	-0.0732898
A_84_P536324	AT5G52730	Arabidopsis thaliana heavy-metal-associated domain-containing protein (AT5G52730) mRNA, complete cds [NM_124651]	2.60908	0.244049	0.292951
A_84_P19916	ANAC003	Arabidopsis thaliana ANAC003 (Arabidopsis NAC domain containing protein 3); transcription factor (ANAC003) mRNA, complete cds [NM_100103]	2.59275	0.0206416	0.403885
A_84_P24013	AT1G53610	Arabidopsis thaliana unknown protein (AT1G53610) mRNA, complete cds [NM_104239]	2.58925	0.117995	0.0734315
A_84_P12794	AT3G57460	Arabidopsis thaliana catalytic/ metal ion binding / metalloendopeptidase/ zinc ion binding (AT3G57460) mRNA, complete cds [NM_115606]	2.58407	-0.0434555	0.0380232
A_84_P19058	CAD1	Arabidopsis thaliana cinnamyl-alcohol dehydrogenase, putative (AT1G72680) mRNA, complete cds [NM_105927]	2.57886	0.138993	0.0580188
A_84_P15746	AAC3	Arabidopsis thaliana AAC3 (ADP/ATP CARRIER 3); ATP:ADP antiporter/ binding (AAC3) mRNA, complete cds [NM_118980]	2.57613	-0.19443	-0.215455
A_84_P237173	AT1G10585	Arabidopsis thaliana transcription factor (AT1G10585) mRNA, complete cds [NM_100934]	2.57218	-0.0307798	-0.211258
A_84_P831206	AT1G76470	Arabidopsis thaliana cinnamoyl-CoA reductase (AT1G76470) mRNA, complete cds [NM_106297]	2.57137	0.153424	0.147504
A_84_P128906	FUT4	Arabidopsis thaliana FUT4 (fucosyltransferase 4); fucosyltransferase (FUT4) mRNA, complete cds [NM_201739]	2.57	-0.225657	-0.341207
A_84_P12970	AT4G17660	Arabidopsis thaliana protein kinase, putative (AT4G17660) mRNA, complete cds [NM_117874]	2.56729	0.220918	-0.0312258
A_84_P786927	AT5G24210	Arabidopsis thaliana lipase class 3 family protein (AT5G24210) mRNA, complete cds [NM_122327]	2.55701	0.0466012	-0.384847
A_84_P12120	AT5G39050	Arabidopsis thaliana transferase family protein (AT5G39050) mRNA, complete cds [NM_123267]	2.5398	0.16078	0.000168145
A_84_P817440	AT4G15610	Arabidopsis thaliana integral membrane family protein (AT4G15610) mRNA, complete cds [NM_117652]	2.53463	-0.0261773	-0.284407
A_84_P21049	PLA2A	Arabidopsis thaliana PLP2 (PHOSPHOLIPASE A 2A); nutrient reservoir (PLP2) mRNA, complete cds [NM_128213]	2.53335	-0.0678478	-0.248015
A_84_P242433	AtRLP42	Arabidopsis thaliana disease resistance family protein (AT3G25020) mRNA, complete cds [NM_113406]	2.52843	-0.253628	-0.628739
A_84_P156715	AT5G62770	Arabidopsis thaliana unknown protein (AT5G62770) mRNA, complete cds [NM_125672]	2.52011	0.143813	-0.11673
A_84_P13713	AT3G51660	Arabidopsis thaliana macrophage migration inhibitory factor family protein / MIF family protein (AT3G51660) mRNA, complete cds [NM_115025]	2.51831	0.0309457	-0.138868
A_84_P18510	AT4G04490	Arabidopsis thaliana protein kinase family protein (AT4G04490) mRNA, complete cds [NM_116687]	2.51631	-0.224264	-0.752291
A_84_P16173	GRX480	Arabidopsis thaliana GRX480; thiol-disulfide exchange intermediate (GRX480) mRNA, complete cds [NM_102616]	2.50408	0.371694	-0.707957
A_84_P817413	ATHCHIB	Arabidopsis thaliana ATHCHIB (BASIC CHITINASE); chitinase (ATHCHIB) mRNA, complete cds [NM_112085]	2.50095	0.535812	0.278164
A_84_P13535	AT2G38240	Arabidopsis thaliana oxidoreductase, 2OG-Fe(II) oxygenase family protein (AT2G38240) mRNA, complete cds [NM_129381]	2.49729	0.419822	-0.112484
A_84_P825966	EDS1	Arabidopsis thaliana EDS1 (ENHANCED DISEASE SUSCEPTIBILITY 1); signal transducer/ triacylglycerol lipase (EDS1) mRNA, complete cds [NM_114678]	2.47705	0.349514	-0.0585355
A_84_P861430	AT4G01870	Arabidopsis thaliana tolB protein-related (AT4G01870) mRNA, complete cds [NM_116417]	2.46588	0.271241	0.482782
A_84_P300030	ATAF2	Arabidopsis thaliana ATAF2 (Arabidopsis NAC domain containing protein 81) (ATAF2) mRNA, complete cds [NM_147856]	2.46541	-0.190393	-0.140811
A_84_P18989	MC8	Arabidopsis thaliana ATMC8 (METACASPASE 8); caspase (ATMC8) mRNA, complete cds [NM_101508]	2.46294	0.273749	-0.240643
A_84_P762419	AT3G15518	Arabidopsis thaliana unknown protein (AT3G15518) mRNA, complete cds [NM_001125163]	2.45985	0.131484	0.027413
A_84_P575989	AT4G10860	Arabidopsis thaliana unknown protein (AT4G10860) mRNA, complete cds [NM_117155]	2.45801	-0.00318419	-0.0406557
A_84_P19013	SBT3,3	Arabidopsis thaliana ATSBT3,3; subtilase (ATSBT3,3) mRNA, complete cds [NM_103029]	2.45251	0.167143	-0.150062
A_84_P23455	AT1G68620	Arabidopsis thaliana hydrolase (AT1G68620) mRNA, complete cds [NM_105534]	2.45238	-0.139244	-0.63955
A_84_P24042	CYP71B23	Arabidopsis thaliana CYP71B23 (cytochrome P450, family 71, subfamily B, polypeptide 23); oxygen binding (CYP71B23) mRNA, complete cds [NM_113528]	2.45142	-0.790347	-1.33341
A_84_P584025	AT4G08555	Arabidopsis thaliana unknown protein (AT4G08555) mRNA, complete cds [NM_179014]	2.44849	-0.25189	-0.728709
A_84_P16493	AT3G22600	Arabidopsis thaliana protease inhibitor/seed storage/lipid transfer protein (LTP) family protein (AT3G22600) mRNA, complete cds [NM_113159]	2.44508	-0.0239267	-0.411901
A_84_P825958	EDS1	Arabidopsis thaliana EDS1 (ENHANCED DISEASE SUSCEPTIBILITY 1); signal transducer/ triacylglycerol lipase (EDS1) mRNA, complete cds [NM_114678]	2.43522	0.236641	0.156312
A_84_P18720	MSS1	Arabidopsis thaliana MSS1 (SUGAR TRANSPORT PROTEIN 13); carbohydrate transmembrane transporter/ hexose:hydrogen symporter/ high-affinity hydrogen:g_ (MSS1) mRNA, complete cds [NM_122535]	2.43369	0.0182127	-0.118006
A_84_P580314	AT3G22235	Arabidopsis thaliana unknown protein (AT3G22235) mRNA, complete cds [NM_180292]	2.4265	-1.35603	-0.167354
A_84_P18909	AT1G13310	Arabidopsis thaliana unknown protein (AT1G13310) mRNA, complete cds [NM_101202]	2.42485	0.0337465	0.182861
A_84_P206968	ATPUP18	Arabidopsis thaliana ATPUP18 (Arabidopsis thaliana purine permease 18); purine transmembrane transporter (ATPUP18) mRNA, complete cds [NM_104584]	2.42342	1.08302	1.55166
A_84_P812454	ATGSTF6	Arabidopsis thaliana ATGSTF6 (EARLY RESPONSIVE TO DEHYDRATION 11); glutathione transferase (ATGSTF6) mRNA, complete cds [NM_100174]	2.41618	-0.665157	-0.99046
A_84_P827147	GPT2	Arabidopsis thaliana GPT2 (glucose-6-phosphate/phosphate translocator 2); antiporter/ glucose-6-phosphate transmembrane transporter (GPT2) mRNA, complete cds [NM_104862]	2.4046	-0.790479	-1.33613
A_84_P20281	AT3G22910	Arabidopsis thaliana calcium-transporting ATPase, plasma membrane-type, putative / Ca(2+)-ATPase, putative (ACA13) (AT3G22910) mRNA, complete cds [NM_113191]	2.40456	0.396704	-0.0578622
A_84_P22181	PMZ	Arabidopsis thaliana PMZ; zinc ion binding (PMZ) mRNA, complete cds [NM_113740]	2.40231	0.0764372	0.283706
A_84_P94789	AT3G06890	Arabidopsis thaliana unknown protein (AT3G06890) mRNA, complete cds [NM_111569]	2.40201	0.0960405	0.153158
A_84_P817057	BCS1	Arabidopsis thaliana AAA-type ATPase family protein (AT3G50930) mRNA, complete cds [NM_114953]	2.39986	0.462255	0.0134331
A_84_P20247	UGT71B6	Arabidopsis thaliana UGT71B6 (UDP-GLUCOSYL TRANSFERASE 71B6); UDP-glycosyltransferase/ abscisic acid glucosyltransferase/ transferase, transferring_ (UGT71B6) mRNA, complete cds [NM_113073]	2.39622	0.0708929	-0.394204
A_84_P552133	AT5G10625	Arabidopsis thaliana unknown protein (AT5G10625) mRNA, complete cds [NM_203034]	2.39331	-0.511369	-0.370048
A_84_P561595	ATMRP3	Arabidopsis thaliana ATMRP3 (Arabidopsis thaliana multidrug resistance-associated protein 3) (ATMRP3) mRNA, complete cds [NM_202570]	2.38905	0.12209	-0.159762
A_84_P21462	AT4G38560	Arabidopsis thaliana unknown protein (AT4G38560) mRNA, complete cds [NM_001085043]	2.38347	-0.269889	-0.483695
A_84_P827137	AT2G36080	Arabidopsis thaliana DNA-binding protein, putative (AT2G36080) mRNA, complete cds [NM_129167]	2.37384	0.40719	0.483248
A_84_P175914	AT4G01895	Arabidopsis thaliana systemic acquired resistance (SAR) regulator protein NIMIN-1-related (AT4G01895) mRNA, complete cds [NM_116420]	2.36505	0.359522	0.0824003
A_84_P23836	AT1G66880	Arabidopsis thaliana serine/threonine protein kinase family protein (AT1G66880) mRNA, complete cds [NM_105359]	2.36496	0.117088	-0.365348
A_84_P15781	CYP81D8	Arabidopsis thaliana CYP81D8 (cytochrome P450, family 81, subfamily D, polypeptide 8); oxygen binding (CYP81D8) mRNA, complete cds [NM_119900]	2.36341	-0.0755998	-0.48781
A_84_P816470			2.36071	0.48825	0.14521
A_84_P12674	AT1G26400	Arabidopsis thaliana FAD-binding domain-containing protein (AT1G26400) mRNA, complete cds [NM_102404]	2.35528	0.31382	0.0325151
A_84_P813874	NUDT7	Arabidopsis thaliana AtNUDT7 (ARABIDOPSIS THALIANA NUDIX HYDROLASE HOMOLOG 7); hydrolase (AtNUDT7) mRNA, complete cds [NM_179036]	2.35299	0.351862	0.145072
A_84_P280220	AT2G32210	Arabidopsis thaliana unknown protein (AT2G32210) mRNA, complete cds [NM_128780]	2.34846	0.675068	0.511459
A_84_P288470	AT4G23220	Arabidopsis thaliana protein kinase family protein (AT4G23220) mRNA, complete cds [NM_118451]	2.34479	0.0152248	-0.310547
A_84_P24101	EDS1	Arabidopsis thaliana EDS1 (ENHANCED DISEASE SUSCEPTIBILITY 1); signal transducer/ triacylglycerol lipase (EDS1) mRNA, complete cds [NM_114678]	2.33772	0.183385	-0.252274
A_84_P15742	AT4G27450	Arabidopsis thaliana unknown protein (AT4G27450) mRNA, complete cds [NM_118880]	2.33335	1.43286	1.51907
A_84_P231939	GPT2	Arabidopsis thaliana GPT2 (glucose-6-phosphate/phosphate translocator 2); antiporter/ glucose-6-phosphate transmembrane transporter (GPT2) mRNA, complete cds [NM_104862]	2.33334	-0.0850322	-1.07466
A_84_P19975	ATPDIL1-2	Arabidopsis thaliana ATPDIL1-2 (PDI-LIKE 1-2); protein disulfide isomerase (ATPDIL1-2) mRNA, complete cds [NM_106400]	2.32912	0.169443	0.17459
A_84_P282640	GH3,3	Arabidopsis thaliana GH3,3; indole-3-acetic acid amido synthetase (GH3,3) mRNA, complete cds [NM_127881]	2.32636	0.00117371	-0.0326239
A_84_P14958	AATP1	Arabidopsis thaliana AATP1 (AAA-ATPASE 1); ATP binding / ATPase (AATP1) mRNA, complete cds [NM_123364]	2.30774	0.00374222	-0.042789
A_84_P10209	AT5G25930	Arabidopsis thaliana leucine-rich repeat family protein / protein kinase family protein (AT5G25930) mRNA, complete cds [NM_122494]	2.30761	0.310875	-0.0239826
A_84_P11156	WRKY50	Arabidopsis thaliana WRKY50 (WRKY DNA-binding protein 50); transcription factor (WRKY50) mRNA, complete cds [NM_122518]	2.3042	-0.0790932	-0.274067
A_84_P10549	AT1G72540	Arabidopsis thaliana protein kinase, putative (AT1G72540) mRNA, complete cds [NM_105913]	2.3038	0.210913	0.040098
A_84_P233409	AT5G24210	Arabidopsis thaliana lipase class 3 family protein (AT5G24210) mRNA, complete cds [NM_122327]	2.30292	-0.372335	-0.692273
A_84_P14345	CPK29	Arabidopsis thaliana CPK29 (calcium-dependent protein kinase 29); calmodulin-dependent protein kinase/ kinase (CPK29) mRNA, complete cds [NM_202421]	2.30171	0.231638	-0.0328779
A_84_P18624	AT4G38540	Arabidopsis thaliana monooxygenase, putative (MO2) (AT4G38540) mRNA, complete cds [NM_120015]	2.30062	-0.226726	-0.376838
A_84_P23220	AT3G63380	Arabidopsis thaliana calcium-transporting ATPase, plasma membrane-type, putative / Ca(2+)-ATPase, putative (ACA12) (AT3G63380) mRNA, complete cds [NM_116203]	2.2943	0.219016	0.0331242
A_84_P16322	AT2G14620	Arabidopsis thaliana xyloglucan:xyloglucosyl transferase, putative / xyloglucan endotransglycosylase, putative / endo-xyloglucan transferase, putat_ (AT2G14620) mRNA, complete cds [NM_127026]	2.29258	-0.0852478	0.0884504
A_84_P23233	SAG21	Arabidopsis thaliana SAG21 (SENESCENCE-ASSOCIATED GENE 21) (SAG21) mRNA, complete cds [NM_001084877]	2.28921	0.577541	0.262155
A_84_P99776	AtRLP41	Arabidopsis thaliana disease resistance family protein (AT3G25010) mRNA, complete cds [NM_113405]	2.28805	-0.271532	-0.593025
A_84_P544532	AT1G58225	Arabidopsis thaliana unknown protein (AT1G58225) mRNA, complete cds [NM_179493]	2.28648	-0.241063	-0.433795
A_84_P11735	AIG2	Arabidopsis thaliana AIG2 (AVRRPT2-INDUCED GENE 2) (AIG2) mRNA, complete cds [NM_113814]	2.28439	0.262132	0.15151
A_84_P16244	AT1G25550	Arabidopsis thaliana myb family transcription factor (AT1G25550) mRNA, complete cds [NM_102366]	2.28269	1.88128	1.75585
A_84_P805748	CPK29	Arabidopsis thaliana CPK29 (calcium-dependent protein kinase 29); calmodulin-dependent protein kinase/ kinase (CPK29) mRNA, complete cds [NM_202421]	2.28122	0.499375	0.192519
A_84_P756195	AT2G04070	Arabidopsis thaliana transporter (AT2G04070) mRNA, complete cds [NM_126448]	2.26636	-0.166074	-0.2389
A_84_P22452	PGIP1	Arabidopsis thaliana PGIP1 (POLYGALACTURONASE INHIBITING PROTEIN 1); protein binding (PGIP1) mRNA, complete cds [NM_120769]	2.26095	0.473104	0.584363
A_84_P20267	ATMRP3	Arabidopsis thaliana ATMRP3 (Arabidopsis thaliana multidrug resistance-associated protein 3) (ATMRP3) mRNA, complete cds [NM_202571]	2.26088	-0.366876	-0.447076
A_84_P233559	AT1G10340	Arabidopsis thaliana ankyrin repeat family protein (AT1G10340) mRNA, complete cds [NM_100908]	2.25783	-0.440041	-0.775163
A_84_P10647	UGT76D1	Arabidopsis thaliana UDP-glucoronosyl/UDP-glucosyl transferase family protein (AT2G26480) mRNA, complete cds [NM_128205]	2.24781	0.0642336	0.0118963
A_84_P21841	ATGSTF6	Arabidopsis thaliana ATGSTF6 (EARLY RESPONSIVE TO DEHYDRATION 11); glutathione transferase (ATGSTF6) mRNA, complete cds [NM_100174]	2.24208	-0.708615	-0.871575
A_84_P196584		Arabidopsis thaliana At3g48650 mRNA for unknown protein, complete cds, clone: RAFL19-49-F04 [AK118176]	2.24077	0.234862	-1.08776
A_84_P23270	AT4G18250	Arabidopsis thaliana receptor serine/threonine kinase, putative (AT4G18250) mRNA, complete cds [NM_117935]	2.24071	-0.128614	-0.314829
A_84_P816113	AT4G38540	Arabidopsis thaliana monooxygenase, putative (MO2) (AT4G38540) mRNA, complete cds [NM_120015]	2.23966	-0.662656	-0.754292
A_84_P816700	PGDH	Arabidopsis thaliana PGDH (3-PHOSPHOGLYCERATE DEHYDROGENASE); phosphoglycerate dehydrogenase (PGDH) mRNA, complete cds [NM_101636]	2.23498	0.127148	0.111537
A_84_P11197	NPR3	Arabidopsis thaliana NPR3 (NPR1-LIKE PROTEIN 3); protein binding (NPR3) mRNA, complete cds [NM_123879]	2.23396	0.413526	0.412822
A_84_P818622	AT3G22600	Arabidopsis thaliana protease inhibitor/seed storage/lipid transfer protein (LTP) family protein (AT3G22600) mRNA, complete cds [NM_113159]	2.23031	-0.100674	-0.360608
A_84_P846870	AT1G25550	Arabidopsis thaliana myb family transcription factor (AT1G25550) mRNA, complete cds [NM_102366]	2.2298	1.99809	1.68856
A_84_P760629			2.22114	0.164424	-0.0656596
A_84_P14985	ERF2	Arabidopsis thaliana ATERF-2/ATERF2/ERF2 (ETHYLENE RESPONSE FACTOR 2); DNA binding / transcription activator/ transcription factor (ATERF-2/ATERF2/ERF2) mRNA, complete cds [NM_124093]	2.2133	0.859981	0.802589
A_84_P65284	LBD1	Arabidopsis thaliana LBD1 (LOB DOMAIN-CONTAINING PROTEIN 1) (LBD1) mRNA, complete cds [NM_100664]	2.21303	0.182626	-0.148254
A_84_P15531	AT3G26500	Arabidopsis thaliana leucine-rich repeat family protein (AT3G26500) mRNA, complete cds [NM_113557]	2.2111	0.177116	0.00148884
A_84_P16365	atnudt5	Arabidopsis thaliana ATNUDT5 (Arabidopsis thaliana Nudix hydrolase homolog 5); hydrolase (ATNUDT5) mRNA, complete cds [NM_126476]	2.20917	-0.0738634	-0.129795
A_84_P829748	AAO1	Arabidopsis thaliana AAO1 (ALDEHYDE OXIDASE 1) (AAO1) mRNA, complete cds [NM_122105]	2.2073	-0.18943	-0.154307
A_84_P23287	AT4G22530	Arabidopsis thaliana embryo-abundant protein-related (AT4G22530) mRNA, complete cds [NM_118379]	2.2059	-0.0352275	-0.316877
A_84_P12184	BGAL4	Arabidopsis thaliana BGAL4 (beta-galactosidase 4); beta-galactosidase (BGAL4) mRNA, complete cds [NM_125070]	2.19835	0.821001	0.762729
A_84_P11903	ORA59	Arabidopsis thaliana ethylene-responsive factor, putative (AT1G06160) mRNA, complete cds [NM_100497]	2.19511	0.043427	-0.0255341
A_84_P18821	AACT1	Arabidopsis thaliana AACT1 (ANTHOCYANIN 5-AROMATIC ACYLTRANSFERASE 1); transferase (AACT1) mRNA, complete cds [NM_125509]	2.19236	0.192914	0.021135
A_84_P795046	AT2G18690	BP619218 RAFL16 Arabidopsis thaliana cDNA clone RAFL16-31-H21 3', mRNA sequence [BP619218]	2.18792	0.386022	0.086367
A_84_P16642	NUDT7	Arabidopsis thaliana AtNUDT7 (ARABIDOPSIS THALIANA NUDIX HYDROLASE HOMOLOG 7); hydrolase (AtNUDT7) mRNA, complete cds [NM_179036]	2.18003	0.113666	-0.0492058
A_84_P12419	IAR3	Arabidopsis thaliana IAR3 (IAA-ALANINE RESISTANT 3); metallopeptidase (IAR3) mRNA, complete cds [NM_104055]	2.17772	0.477914	0.250583
A_84_P868011	SAG21	Arabidopsis thaliana SAG21 (SENESCENCE-ASSOCIATED GENE 21) (SAG21) mRNA, complete cds [NM_116471]	2.17113	0.272937	0.017675
A_84_P513574	LURP1	Arabidopsis thaliana unknown protein (AT2G14560) mRNA, complete cds [NM_201727]	2.1707	-1.16134	-1.98312
A_84_P19559	AT1G15010	Arabidopsis thaliana unknown protein (AT1G15010) mRNA, complete cds [NM_101370]	2.1674	1.08144	0.347268
A_84_P20579	HSP17,6II	Arabidopsis thaliana HSP17,6II (17,6 KDA CLASS II HEAT SHOCK PROTEIN) (HSP17,6II) mRNA, complete cds [NM_121240]	2.16531	0.43569	0.201392
A_84_P814361	ATPDIL1-1	Arabidopsis thaliana ATPDIL1-1 (PDI-LIKE 1-1); protein disulfide isomerase (ATPDIL1-1) mRNA, complete cds [NM_179365]	2.16401	0.472688	0.481289
A_84_P534691	ATPDIL1-1	Arabidopsis thaliana ATPDIL1-1 (PDI-LIKE 1-1); protein disulfide isomerase (ATPDIL1-1) mRNA, complete cds [NM_179365]	2.15722	0.359154	0.225297
A_84_P19375	PRXCA	Arabidopsis thaliana ATPCA/ATPRX33/PRX33/PRXCA (PEROXIDASE 33); peroxidase (ATPCA/ATPRX33/PRX33/PRXCA) mRNA, complete cds [NM_114770]	2.14899	0.481773	0.488516
A_84_P13987	AT5G25190	Arabidopsis thaliana ethylene-responsive element-binding protein, putative (AT5G25190) mRNA, complete cds [NM_122428]	2.14897	1.67326	1.89114
A_84_P15545	BRL3	Arabidopsis thaliana BRL3 (BRI1-LIKE 3); protein binding / protein kinase (BRL3) mRNA, complete cds [NM_112183]	2.14719	0.0497975	0.0226932
A_84_P11224	AT5G52390	Arabidopsis thaliana photoassimilate-responsive protein, putative (AT5G52390) mRNA, complete cds [NM_124618]	2.14643	-0.160369	-0.427894
A_84_P10555	AT1G53540	Arabidopsis thaliana 17,6 kDa class I small heat shock protein (HSP17,6C-CI) (AA 1-156) (AT1G53540) mRNA, complete cds [NM_104232]	2.14486	0.344558	0.114749
A_84_P824762	SAG101	Arabidopsis thaliana SAG101 (SENESCENCE-ASSOCIATED GENE 101) (SAG101) mRNA, complete cds [NM_001085116]	2.14388	0.00204582	-0.101875
A_84_P169033	TPX2	Arabidopsis thaliana TPX2 (THIOREDOXIN-DEPENDENT PEROXIDASE 2); antioxidant (TPX2) mRNA, complete cds [NM_105269]	2.14274	0.0562601	0.0711239
A_84_P768909	AT5G24206	Arabidopsis thaliana (AT5G24206) otherRNA [NR_023169]	2.13809	0.11238	-0.172869
A_84_P217688	AT1G76600	Arabidopsis thaliana unknown protein (AT1G76600) mRNA, complete cds [NM_106310]	2.1324	0.605836	0.185783
A_84_P17313	AT2G37770	Arabidopsis thaliana aldo/keto reductase family protein (AT2G37770) mRNA, complete cds [NM_001036428]	2.13161	0.0586421	-0.00290948
A_84_P20792	AT1G15670	Arabidopsis thaliana kelch repeat-containing F-box family protein (AT1G15670) mRNA, complete cds [NM_101435]	2.1299	-0.262845	-0.0866371
A_84_P784449	AT4G23220	Arabidopsis thaliana protein kinase family protein (AT4G23220) mRNA, complete cds [NM_118451]	2.12864	-0.011776	-0.187791
A_84_P17334	CYP710A1	Arabidopsis thaliana CYP710A1 (cytochrome P450, family 710, subfamily A, polypeptide 1); C-22 sterol desaturase/ oxygen binding (CYP710A1) mRNA, complete cds [NM_129002]	2.12599	0.155518	0.0649664
A_84_P854414	AT1G15670	Arabidopsis thaliana kelch repeat-containing F-box family protein (AT1G15670) mRNA, complete cds [NM_101435]	2.12525	0.34346	0.0838487
A_84_P812516	AT3G29240	Arabidopsis thaliana unknown protein (AT3G29240) mRNA, complete cds [NM_180317]	2.11941	0.31939	0.362788
A_84_P22015	ATGA2OX2	Arabidopsis thaliana ATGA2OX2; gibberellin 2-beta-dioxygenase (ATGA2OX2) mRNA, complete cds [NM_102743]	2.11704	0.0945376	-0.0468728
A_84_P15153	AT1G03660	Arabidopsis thaliana unknown protein (AT1G03660) mRNA, complete cds [NM_100245]	2.11561	0.164021	0.178412
A_84_P532167	AT1G76470	Arabidopsis thaliana cinnamoyl-CoA reductase (AT1G76470) mRNA, complete cds [NM_106297]	2.10369	0.0770086	-0.0723046
A_84_P816349	CRT3	Arabidopsis thaliana CRT3 (CALRETICULIN 3); calcium ion binding (CRT3) mRNA, complete cds [NM_202064]	2.10354	0.00924289	-0.28614
A_84_P10439	BIP3	Arabidopsis thaliana BIP3; ATP binding (BIP3) mRNA, complete cds [NM_100779]	2.10199	-0.0641925	-0.0840426
A_84_P23164	CEJ1	Arabidopsis thaliana ATERF#011/CEJ1 (COOPERATIVELY REGULATED BY ETHYLENE AND JASMONATE 1); DNA binding / transcription factor (ATERF#011/CEJ1) mRNA, complete cds [NM_114886]	2.09213	0.552704	0.196776
A_84_P13891	AT4G37520	Arabidopsis thaliana peroxidase 50 (PER50) (P50) (PRXR2) (AT4G37520) mRNA, complete cds [NM_119916]	2.08989	0.487609	0.534552
A_84_P817774	BON1	Arabidopsis thaliana BON1 (BONZAI1); calcium-dependent phospholipid binding (BON1) mRNA, complete cds [NM_203248]	2.08513	0.0638595	-0.134003
A_84_P530879	RING1	Arabidopsis thaliana zinc finger (C3HC4-type RING finger) family protein (AT5G10380) mRNA, complete cds [NM_121076]	2.08005	-0.854919	-0.93417
A_84_P20890	AT1G72920	Arabidopsis thaliana disease resistance protein (TIR-NBS class), putative (AT1G72920) mRNA, complete cds [NM_105950]	2.07967	0.451886	-0.0758141
A_84_P21958	ATTI1	Arabidopsis thaliana ATTI1 (ARABIDOPSIS THALIANA TRYPSIN INHIBITOR PROTEIN 1) (ATTI1) mRNA, complete cds [NM_129912]	2.07507	-0.498214	-0.52874
A_84_P15370	ATPDIL2-2	Arabidopsis thaliana ATPDIL2-2 (PDI-LIKE 2-2); thiol-disulfide exchange intermediate (ATPDIL2-2) mRNA, complete cds [NM_100376]	2.06907	0.507816	0.184244
A_84_P831926	AT3G09020	Arabidopsis thaliana alpha 1,4-glycosyltransferase family protein / glycosyltransferase sugar-binding DXD motif-containing protein (AT3G09020) mRNA, complete cds [NM_111736]	2.06902	0.0653505	-0.17306
A_84_P851921	AT3G29240	Arabidopsis thaliana Full-length cDNA Complete sequence from clone GSLTFB73ZE03 of Flowers and buds of strain col-0 of Arabidopsis thaliana (thale cress) [BX822927]	2.06532	0.387007	0.172348
A_84_P812834	GRX480	Arabidopsis thaliana GRX480; thiol-disulfide exchange intermediate (GRX480) mRNA, complete cds [NM_102616]	2.04326	0.183063	-0.336747
A_84_P787266	WRKY50	Arabidopsis thaliana WRKY50 (WRKY DNA-binding protein 50); transcription factor (WRKY50) mRNA, complete cds [NM_122518]	2.04091	-0.137511	-0.256831
A_84_P764120	AT4G21830	Arabidopsis thaliana methionine sulfoxide reductase domain-containing protein / SeIR domain-containing protein (AT4G21830) mRNA, complete cds [NM_118303]	2.03984	0.351773	0.210168
A_84_P730499		AYBFM47TR pooled cDNA populations Arabidopsis thaliana cDNA, mRNA sequence [EG479048]	2.03556	-0.123712	-0.126888
A_84_P555790	AT5G48657	Arabidopsis thaliana defense protein-related (AT5G48657) mRNA, complete cds [NM_203180]	2.03322	-0.608034	-1.20553
A_84_P20656	PTR3	Arabidopsis thaliana ATPTR3/PTR3 (PEPTIDE TRANSPORTER PROTEIN 3); transporter (ATPTR3/PTR3) mRNA, complete cds [NM_123973]	2.03264	-0.344066	-0.398233
A_84_P17964	CYP76C6	Arabidopsis thaliana CYP76C6 (cytochrome P450, family 76, subfamily C, polypeptide 6); oxygen binding (CYP76C6) mRNA, complete cds [NM_103092]	2.03218	0.315331	-0.287964
A_84_P76184	WRKY30	Arabidopsis thaliana WRKY30 (WRKY DNA-binding protein 30); transcription factor (WRKY30) mRNA, complete cds [NM_122316]	2.0313	0.385475	0.227674
A_84_P10399	PGDH	Arabidopsis thaliana PGDH (3-PHOSPHOGLYCERATE DEHYDROGENASE); phosphoglycerate dehydrogenase (PGDH) mRNA, complete cds [NM_101636]	2.02697	-0.381002	-0.286768
A_84_P241903	WR3	Arabidopsis thaliana WR3 (WOUND-RESPONSIVE 3) (WR3) mRNA, complete cds [NM_180829]	2.02018	-0.0507422	-0.348569
A_84_P785549	AT5G48657	Arabidopsis thaliana defense protein-related (AT5G48657) mRNA, complete cds [NM_203181]	2.01912	-0.347501	-1.09365
A_84_P20535	ATERF-1	Arabidopsis thaliana ATERF-1 (ETHYLENE RESPONSIVE ELEMENT BINDING FACTOR 1); DNA binding / transcription activator/ transcription factor (ATERF-1) mRNA, complete cds [NM_117855]	2.01769	0.742006	-0.0169185
A_84_P23274	AT1G29290	Arabidopsis thaliana unknown protein (AT1G29290) mRNA, complete cds [NM_102669]	2.01757	0.262123	0.136404
A_84_P10561	ILL5	Arabidopsis thaliana ILL5 (IAA-leucine resistant (ILR)-like gene 5); metallopeptidase (ILL5) mRNA, complete cds [NM_104057]	2.01578	0.231155	0.188034
A_84_P18180	AT2G31880	Arabidopsis thaliana leucine-rich repeat transmembrane protein kinase, putative (AT2G31880) mRNA, complete cds [NM_128746]	2.01479	-0.452417	-0.861542
A_84_P709533	RTFL12	Arabidopsis thaliana DVL10/RTFL12 (ROTUNDIFOLIA LIKE 12) (DVL10/RTFL12) mRNA, complete cds [NM_001084915]	2.01125	1.71115	1.02532
A_84_P857595	AT3G29240	Arabidopsis thaliana unknown protein (AT3G29240) mRNA, complete cds [NM_180317]	2.01115	0.289676	0.0648893
A_84_P137619	PBP1	Arabidopsis thaliana PBP1 (PINOID-BINDING PROTEIN 1); calcium ion binding (PBP1) mRNA, complete cds [NM_124829]	2.00993	0.772406	-0.00782678
A_84_P848350			2.00651	0.0976632	-0.245415
A_84_P230389	AT3G21080	Arabidopsis thaliana ABC transporter-related (AT3G21080) mRNA, complete cds [NM_113002]	2.0033	-0.181552	-0.199464
A_84_P553120	ATGLR1,2	Arabidopsis thaliana ATGLR1,2 (Arabidopsis thaliana glutamate receptor 1,2) (ATGLR1,2) mRNA, complete cds [NM_180824]	2.00093	0.0351748	-0.0851931
A_84_P861742			1.99786	0.244465	0.113072
A_84_P21213	ATMRP8	Arabidopsis thaliana ATMRP8 (Arabidopsis thaliana multidrug resistance-associated protein 8) (ATMRP8) mRNA, complete cds [NM_112148]	1.99525	0.0666081	0.204599
A_84_P562050	AT5G67340	Arabidopsis thaliana armadillo/beta-catenin repeat family protein / U-box domain-containing protein (AT5G67340) mRNA, complete cds [NM_126134]	1.99293	-0.336414	-0.721428
A_84_P16285	CTF2B	Arabidopsis thaliana CTF2B; monooxygenase (CTF2B) mRNA, complete cds [NM_128526]	1.98976	-0.0775036	-0.317156
A_84_P13130	CYP81F2	Arabidopsis thaliana CYP81F2 (cytochrome P450, family 81, subfamily F, polypeptide 2); oxygen binding (CYP81F2) mRNA, complete cds [NM_125104]	1.98529	0.892855	1.33703
A_84_P19838	AT1G15415	Arabidopsis thaliana unknown protein (AT1G15415) mRNA, complete cds [NM_101411]	1.98404	-0.071322	-0.0539793
A_84_P15987	BON1	Arabidopsis thaliana BON1 (BONZAI1); calcium-dependent phospholipid binding (BON1) mRNA, complete cds [NM_203248]	1.98129	0.13323	0.0655959
A_84_P826986	CRK6	Arabidopsis thaliana CRK6 (CYSTEINE-RICH RLK 6) (CRK6) mRNA, complete cds [NM_179095]	1.98017	-0.881979	-1.63789
A_84_P17094	CYP71A18	Arabidopsis thaliana CYP71A18 (cytochrome P450, family 71, subfamily A, polypeptide 18); oxygen binding (CYP71A18) mRNA, complete cds [NM_101034]	1.98003	0.110169	0.0396105
A_84_P16110	ERD6	Arabidopsis thaliana ERD6 (EARLY RESPONSE TO DEHYDRATION 6); carbohydrate transmembrane transporter/ sugar:hydrogen ion symporter (ERD6) mRNA, complete cds [NM_001035929]	1.97701	0.474795	0.491021
A_84_P24115	YLS2	Arabidopsis thaliana YLS2 (yellow-leaf-specific gene 2); strictosidine synthase (YLS2) mRNA, complete cds [NM_115002]	1.976	-0.843637	-0.964212
A_84_P14118	CYP81G1	Arabidopsis thaliana CYP81G1 (cytochrome P450, family 81, subfamily G, polypeptide 1); oxygen binding (CYP81G1) mRNA, complete cds [NM_126131]	1.97588	0.32488	0.00298911
A_84_P18996	ATPDIL1-1	Arabidopsis thaliana ATPDIL1-1 (PDI-LIKE 1-1); protein disulfide isomerase (ATPDIL1-1) mRNA, complete cds [NM_102024]	1.96384	0.321842	0.104585
A_84_P284990	AT4G15610	Arabidopsis thaliana integral membrane family protein (AT4G15610) mRNA, complete cds [NM_117652]	1.96245	-0.0163344	-0.209999
A_84_P16885	BXL1	Arabidopsis thaliana BXL1 (BETA-XYLOSIDASE 1); hydrolase, hydrolyzing O-glycosyl compounds (BXL1) mRNA, complete cds [NM_124313]	1.95954	1.52678	2.04504
A_84_P16942	AT5G64120	Arabidopsis thaliana peroxidase, putative (AT5G64120) mRNA, complete cds [NM_125808]	1.95765	0.355375	0.341455
A_84_P16352	AT2G30140	Arabidopsis thaliana UDP-glucoronosyl/UDP-glucosyl transferase family protein (AT2G30140) mRNA, complete cds [NM_128569]	1.95321	0.0531574	0.0387568
A_84_P19074	MYB51	Arabidopsis thaliana MYB51 (MYB DOMAIN PROTEIN 51); DNA binding / transcription factor (MYB51) mRNA, complete cds [NM_101715]	1.95146	0.469666	0.307316
A_84_P787864	AT3G48640	Arabidopsis thaliana unknown protein (AT3G48640) mRNA, complete cds [NM_114723]	1.95091	-0.00350973	-0.312095
A_84_P17792	AT5G38910	Arabidopsis thaliana germin-like protein, putative (AT5G38910) mRNA, complete cds [NM_123253]	1.95037	0.219616	0.154903
A_84_P19057	AT-HSFA8	Arabidopsis thaliana AT-HSFA8 (Arabidopsis thaliana heat shock transcription factor A8); DNA binding / transcription factor (AT-HSFA8) mRNA, complete cds [NM_105467]	1.94333	-0.570663	-0.51906
A_84_P567920	AT3G57950	Arabidopsis thaliana unknown protein (AT3G57950) mRNA, complete cds [NM_115657]	1.94102	0.0576348	-0.000125191
A_84_P156995	AtMYB50	Arabidopsis thaliana AtMYB50 (myb domain protein 50); DNA binding / transcription factor (AtMYB50) mRNA, complete cds [NM_104552]	1.93945	0.136807	-0.195268
A_84_P119322	AT3G14060	Arabidopsis thaliana unknown protein (AT3G14060) mRNA, complete cds [NM_112260]	1.93718	-0.166734	0.100052
A_84_P786892	AT2G41250	Arabidopsis thaliana haloacid dehalogenase-like hydrolase family protein (AT2G41250) mRNA, complete cds [NM_129690]	1.93667	0.914399	0.709701
A_84_P548619	SAG101	Arabidopsis thaliana SAG101 (SENESCENCE-ASSOCIATED GENE 101) (SAG101) mRNA, complete cds [NM_001085116]	1.9336	-0.189824	-0.0855919
A_84_P16676	AMY1	Arabidopsis thaliana AMY1/ATAMY1 (ALPHA-AMYLASE-LIKE); alpha-amylase (AMY1/ATAMY1) mRNA, complete cds [NM_118632]	1.92934	0.0908419	-0.0844569
A_84_P15628	BG3	Arabidopsis thaliana BG3 (BETA-1,3-GLUCANASE 3); hydrolase, hydrolyzing O-glycosyl compounds (BG3) mRNA, complete cds [NM_115584]	1.92614	-0.362525	-0.644455
A_84_P793678	WRKY38	AU231108 RAFL21 Arabidopsis thaliana cDNA clone RAFL21-21-O16 3', mRNA sequence [AU231108]	1.9253	-0.226423	-0.215238
A_84_P52340	AT3G26840	Arabidopsis thaliana esterase/lipase/thioesterase family protein (AT3G26840) mRNA, complete cds [NM_113596]	1.9246	-0.25121	-0.197851
A_84_P13059	ATGSR1	Arabidopsis thaliana ATGSR1 (Arabidopsis thaliana glutamine synthase clone R1); glutamate-ammonia ligase (ATGSR1) mRNA, complete cds [NM_123119]	1.92293	-0.319641	-0.486422
A_84_P223559	LURP1	Arabidopsis thaliana unknown protein (AT2G14560) mRNA, complete cds [NM_127019]	1.9198	-1.58785	-2.13574
A_84_P587734	AT5G16170	Arabidopsis thaliana unknown protein (AT5G16170) mRNA, complete cds [NM_121622]	1.91936	0.0173959	-0.118602
A_84_P812511	AT3G29240	Arabidopsis thaliana unknown protein (AT3G29240) mRNA, complete cds [NM_180317]	1.91904	0.288262	0.120793
A_84_P10997	AT4G23310	Arabidopsis thaliana receptor-like protein kinase, putative (AT4G23310) mRNA, complete cds [NM_118460]	1.91878	-0.184731	-0.484996
A_84_P103016	AT4G12500	Arabidopsis thaliana protease inhibitor/seed storage/lipid transfer protein (LTP) family protein (AT4G12500) mRNA, complete cds [NM_117320]	1.91589	0.161472	-0.140797
A_84_P11210	AT5G48380	Arabidopsis thaliana leucine-rich repeat family protein / protein kinase family protein (AT5G48380) mRNA, complete cds [NM_124213]	1.91343	-0.0132949	-0.35499
A_84_P528136	CRK11	Arabidopsis thaliana CRK11 (CYSTEINE-RICH RLK11); kinase (CRK11) mRNA, complete cds [NM_118448]	1.91255	-0.117711	0.161487
A_84_P856262			1.91156	0.103955	-0.329028
A_84_P10160	WRKY26	Arabidopsis thaliana WRKY26 (WRKY DNA-binding protein 26); transcription factor (WRKY26) mRNA, complete cds [NM_203017]	1.91118	-0.523792	-0.14442
A_84_P15809	CEN2	Arabidopsis thaliana caltractin, putative / centrin, putative (AT4G37010) mRNA, complete cds [NM_119864]	1.90963	-0.124541	-0.254013
A_84_P174151	AT2G40330	Arabidopsis thaliana Bet v I allergen family protein (AT2G40330) mRNA, complete cds [NM_129593]	1.90899	-0.0285908	-0.0593703
A_84_P850800	ATGSR1	Arabidopsis thaliana ATGSR1 (Arabidopsis thaliana glutamine synthase clone R1); glutamate-ammonia ligase (ATGSR1) mRNA, complete cds [NM_123119]	1.90681	-0.0887101	0.0048861
A_84_P532420	AT3G30840	Arabidopsis thaliana unknown protein (AT3G30840) mRNA, complete cds [NM_113988]	1.90568	0.34323	-0.0126091
A_84_P858544	HSPRO2	Arabidopsis thaliana unknown protein (AT2G40000) mRNA, complete cds [NM_129558]	1.90417	0.226042	-0.396797
A_84_P130216	AT2G37750	Arabidopsis thaliana unknown protein (AT2G37750) mRNA, complete cds [NM_129331]	1.90337	-0.52869	-0.610869
A_84_P847471	CYP76C6	Arabidopsis thaliana CYP76C6 (cytochrome P450, family 76, subfamily C, polypeptide 6); oxygen binding (CYP76C6) mRNA, complete cds [NM_103092]	1.89904	0.37054	-0.0878701
A_84_P222669	ATEXT4	Arabidopsis thaliana ATEXT4 (EXTENSIN 4) (ATEXT4) mRNA, complete cds [NM_106344]	1.89788	-0.2517	-0.261066
A_84_P10559	ATMPK11	Arabidopsis thaliana ATMPK11 (Arabidopsis thaliana MAP kinase 11) (ATMPK11) mRNA, complete cds [NM_001123738]	1.89581	-0.00591256	-0.65826
A_84_P220938	AT1G02470	Arabidopsis thaliana unknown protein (AT1G02470) mRNA, complete cds [NM_100128]	1.89482	-0.7095	-0.921537
A_84_P22549	WRKY8	Arabidopsis thaliana WRKY8 (WRKY DNA-binding protein 8); transcription factor (WRKY8) mRNA, complete cds [NM_124005]	1.89481	0.116985	-0.0692287
A_84_P16923	RHL41	Arabidopsis thaliana RHL41 (RESPONSIVE TO HIGH LIGHT 41); nucleic acid binding / transcription factor/ zinc ion binding (RHL41) mRNA, complete cds [NM_125374]	1.89478	0.538762	-0.411468
A_84_P14410	AtRLP28	Arabidopsis thaliana leucine-rich repeat family protein (AT2G33080) mRNA, complete cds [NM_128868]	1.89269	-0.333913	-0.307789
A_84_P809649			1.89143	0.00601301	-0.299169
A_84_P206058	AT4G37290	Arabidopsis thaliana unknown protein (AT4G37290) mRNA, complete cds [NM_119892]	1.88984	0.487658	0.452839
A_84_P21802	AT1G78780	Arabidopsis thaliana pathogenesis-related family protein (AT1G78780) mRNA, complete cds [NM_001084373]	1.88908	0.0793131	-0.178222
A_84_P817991	TET8	Arabidopsis thaliana TET8 (TETRASPANIN8) (TET8) mRNA, complete cds [NM_179714]	1.88186	0.612179	0.368997
A_84_P14710	SIB1	Arabidopsis thaliana SIB1 (SIGMA FACTOR BINDING PROTEIN 1); binding (SIB1) mRNA, complete cds [NM_115530]	1.87882	-0.630878	-0.780971
A_84_P569671	AT3G48640	Arabidopsis thaliana unknown protein (AT3G48640) mRNA, complete cds [NM_114723]	1.87798	-0.0143163	-0.442832
A_84_P11362	AT1G24530	Arabidopsis thaliana transducin family protein / WD-40 repeat family protein (AT1G24530) mRNA, complete cds [NM_102297]	1.87764	0.142722	0.357213
A_84_P20259	CYP71B19	Arabidopsis thaliana CYP71B19 (cytochrome P450, family 71, subfamily B, polypeptide 19); oxygen binding (CYP71B19) mRNA, complete cds [NM_113524]	1.87634	-0.682039	0.0890379
A_84_P20467	AT4G26470	Arabidopsis thaliana calcium ion binding (AT4G26470) mRNA, complete cds [NM_118780]	1.87202	0.0342034	-0.158123
A_84_P141619	AT1G66870	Arabidopsis thaliana glycosyl hydrolase family protein 17 (AT1G66870) mRNA, complete cds [NM_105358]	1.87153	9.19954e-05	-0.128952
A_84_P22011	AT2G36080	Arabidopsis thaliana DNA-binding protein, putative (AT2G36080) mRNA, complete cds [NM_129167]	1.86746	0.278543	0.245639
A_84_P15863	ANAC087	Arabidopsis thaliana ANAC087; transcription factor (ANAC087) mRNA, complete cds [NM_121832]	1.86733	-0.0623206	-0.115955
A_84_P18018	AT1G78850	Arabidopsis thaliana curculin-like (mannose-binding) lectin family protein (AT1G78850) mRNA, complete cds [NM_106533]	1.86727	1.75534	1.89484
A_84_P822012	ATCSLG2	Arabidopsis thaliana ATCSLG2 (Cellulose synthase-like G2); transferase/ transferase, transferring glycosyl groups (ATCSLG2) mRNA, complete cds [NM_118532]	1.86683	0.350974	-0.0397334
A_84_P869667	AT2G41250	Arabidopsis thaliana haloacid dehalogenase-like hydrolase family protein (AT2G41250) mRNA, complete cds [NM_129690]	1.86592	0.853314	0.703624
A_84_P813085	AT1G69840	Arabidopsis thaliana band 7 family protein (AT1G69840) mRNA, complete cds [NM_202387]	1.86575	0.189465	0.0628142
A_84_P18552	AAT1	Arabidopsis thaliana AAT1 (CATIONIC AMINO ACID TRANSPORTER 1); cationic amino acid transmembrane transporter (AAT1) mRNA, complete cds [NM_118231]	1.86428	-0.344455	-0.548936
A_84_P836180	AtRLP23	Arabidopsis thaliana disease resistance family protein (AT2G32680) mRNA, complete cds [NM_128827]	1.86085	-0.284821	-0.359716
A_84_P21948	AT1G66920	Arabidopsis thaliana serine/threonine protein kinase, putative (AT1G66920) mRNA, complete cds [NM_105363]	1.85945	-0.474112	-0.876748
A_84_P15946	AT5G51440	Arabidopsis thaliana 23,5 kDa mitochondrial small heat shock protein (HSP23,5-M) (AT5G51440) mRNA, complete cds [NM_124523]	1.85697	0.00810238	-0.169986
A_84_P23149	UGT76E12	Arabidopsis thaliana UDP-glucoronosyl/UDP-glucosyl transferase family protein (AT3G46660) mRNA, complete cds [NM_114533]	1.85695	0.473958	0.108963
A_84_P802987	HSPRO2	Arabidopsis thaliana unknown protein (AT2G40000) mRNA, complete cds [NM_129558]	1.85563	0.251702	-0.292442
A_84_P857301	CZF1	Arabidopsis thaliana CZF1/ZFAR1; transcription factor (CZF1/ZFAR1) mRNA, complete cds [NM_129572]	1.85404	0.559883	0.33516
A_84_P869292	ATERF-1	Arabidopsis thaliana ATERF-1 (ETHYLENE RESPONSIVE ELEMENT BINDING FACTOR 1); DNA binding / transcription activator/ transcription factor (ATERF-1) mRNA, complete cds [NM_117855]	1.85085	0.691298	-0.0195678
A_84_P805783	GRP3S	Arabidopsis thaliana GRP3S (GLYCINE-RICH PROTEIN 3 SHORT ISOFORM) (GRP3S) mRNA, complete cds [NM_126561]	1.85048	-0.0474317	0.0695761
A_84_P13202	anac036	Arabidopsis thaliana ANAC036 (Arabidopsis NAC domain containing protein 36); transcription factor (ANAC036) mRNA, complete cds [NM_127259]	1.8482	-0.26973	-0.540305
A_84_P861540	AtMYB50	Arabidopsis thaliana AtMYB50 (myb domain protein 50); DNA binding / transcription factor (AtMYB50) mRNA, complete cds [NM_104552]	1.84576	0.106434	-0.269826
A_84_P844447	AT4G18250	Arabidopsis thaliana receptor serine/threonine kinase, putative (AT4G18250) mRNA, complete cds [NM_117935]	1.84538	-0.0825224	-0.153956
A_84_P14074	CKX3	Arabidopsis thaliana CKX3 (CYTOKININ OXIDASE 3); cytokinin dehydrogenase (CKX3) mRNA, complete cds [NM_125079]	1.84357	0.0486804	0.0197905
A_84_P12551	ATGSTU3	Arabidopsis thaliana ATGSTU3 (GLUTATHIONE S-TRANSFERASE 21); glutathione transferase (ATGSTU3) mRNA, complete cds [NM_128501]	1.84351	0.0555319	0.104373
A_84_P22552	AT5G47130	Arabidopsis thaliana Bax inhibitor-1 family / BI-1 family (AT5G47130) mRNA, complete cds [NM_124084]	1.84339	0.137215	0.217952
A_84_P101246	AT5G22530	Arabidopsis thaliana unknown protein (AT5G22530) mRNA, complete cds [NM_122158]	1.84115	0.0410536	-0.106225
A_84_P24100	ATATH6	Arabidopsis thaliana ATATH6 (ABC2 homolog 6); ATPase, coupled to transmembrane movement of substances (ATATH6) mRNA, complete cds [NM_114646]	1.83847	-0.0639727	-0.139216
A_84_P16925	AT5G60280	Arabidopsis thaliana lectin protein kinase family protein (AT5G60280) mRNA, complete cds [NM_125421]	1.83807	-0.0735115	-0.0121995
A_84_P827393		Arabidopsis thaliana At3g48650 mRNA for unknown protein, complete cds, clone: RAFL19-49-F04 [AK118176]	1.83783	0.0389783	-0.863029
A_84_P13567	AT2G47130	Arabidopsis thaliana short-chain dehydrogenase/reductase (SDR) family protein (AT2G47130) mRNA, complete cds [NM_130281]	1.83777	-0.885573	-1.68854
A_84_P792296	BIP1	BP839700 RAFL19 Arabidopsis thaliana cDNA clone RAFL22-27-O05 5', mRNA sequence [BP839700]	1.83741	0.582089	0.651644
A_84_P16668	AT4G23200	Arabidopsis thaliana protein kinase family protein (AT4G23200) mRNA, complete cds [NM_118449]	1.83051	-0.541152	-0.708296
A_84_P16844	AT5G38250	Arabidopsis thaliana serine/threonine protein kinase, putative (AT5G38250) mRNA, complete cds [NM_123186]	1.82902	0.222462	0.0226795
A_84_P16626	AT4G08770	Arabidopsis thaliana peroxidase, putative (AT4G08770) mRNA, complete cds [NM_116947]	1.82364	0.251671	0.237711
A_84_P10141	LECRKA4,2	Arabidopsis thaliana lectin protein kinase, putative (AT5G01550) mRNA, complete cds [NM_120233]	1.82247	0.0800895	-0.0563302
A_84_P13228	UGT73B3	Arabidopsis thaliana UGT73B3 (UDP-GLUCOSYL TRANSFERASE 73B3); UDP-glycosyltransferase/ abscisic acid glucosyltransferase/ transferase, transferring_ (UGT73B3) mRNA, complete cds [NM_119574]	1.8215	0.085237	-0.325931
A_84_P854289	GRP3S	Arabidopsis thaliana GRP3S (GLYCINE-RICH PROTEIN 3 SHORT ISOFORM) (GRP3S) mRNA, complete cds [NM_001124801]	1.8214	-0.045085	0.0527544
A_84_P11945	TRE1	Arabidopsis thaliana ATTRE1/TRE1 (TREHALASE 1); alpha,alpha-trehalase/ trehalase (ATTRE1/TRE1) mRNA, complete cds [NM_118536]	1.81864	0.114741	0.116244
A_84_P857022	AT1G80440	Arabidopsis thaliana kelch repeat-containing F-box family protein (AT1G80440) mRNA, complete cds [NM_106692]	1.81754	1.13509	1.25964
A_84_P16831	AT5G27420	Arabidopsis thaliana zinc finger (C3HC4-type RING finger) family protein (AT5G27420) mRNA, complete cds [NM_122624]	1.81286	0.42895	0.170249
A_84_P768906	AT5G24205	Arabidopsis thaliana (AT5G24205) otherRNA [NR_023168]	1.80927	0.203089	-0.0978492
A_84_P306860	AT5G10695	Arabidopsis thaliana unknown protein (AT5G10695) mRNA, complete cds [NM_121107]	1.80924	0.200105	-0.0890964
A_84_P10728	ATGLR2,8	Arabidopsis thaliana ATGLR2,8 (Arabidopsis thaliana glutamate receptor 2,8) (ATGLR2,8) mRNA, complete cds [NM_128468]	1.80921	-0.0410999	-0.361302
A_84_P312323	AT5G13370	Arabidopsis thaliana auxin-responsive GH3 family protein (AT5G13370) mRNA, complete cds [NM_121340]	1.80836	1.04283	1.06191
A_84_P14131	DIN10	Arabidopsis thaliana DIN10 (DARK INDUCIBLE 10); hydrolase, hydrolyzing O-glycosyl compounds (DIN10) mRNA, complete cds [NM_122032]	1.80667	1.70869	2.09993
A_84_P501178	TET8	Arabidopsis thaliana TET8 (TETRASPANIN8) (TET8) mRNA, complete cds [NM_179714]	1.80587	0.390725	0.401836
A_84_P810559	HSPRO2	Arabidopsis thaliana unknown protein (AT2G40000) mRNA, complete cds [NM_129558]	1.80561	0.140077	-0.230997
A_84_P14348	AT1G13700	Arabidopsis thaliana glucosamine/galactosamine-6-phosphate isomerase family protein (AT1G13700) mRNA, complete cds [NM_101239]	1.80434	0.978697	1.26976
A_84_P791084		91-E010741-019-001-F12-T7R MPIZ-ADIS-019 Arabidopsis thaliana cDNA clone MPIZp768F121Q 5-PRIME, mRNA sequence [CB253682]	1.80371	0.219526	-0.00609781
A_84_P23478	AT5G41750	Arabidopsis thaliana disease resistance protein (TIR-NBS-LRR class), putative (AT5G41750) mRNA, complete cds [NM_123540]	1.80366	0.0472523	-0.994983
A_84_P13976	AT5G19120	Arabidopsis thaliana aspartic-type endopeptidase/ pepsin A (AT5G19120) mRNA, complete cds [NM_121917]	1.80309	1.87342	1.98428
A_84_P22839	AT1G73260	Arabidopsis thaliana trypsin and protease inhibitor family protein / Kunitz family protein (AT1G73260) mRNA, complete cds [NM_105985]	1.80102	-0.275132	-0.21946
A_84_P51530	AGP2	Arabidopsis thaliana AGP2 (ARABINOGALACTAN-PROTEIN 2) (AGP2) mRNA, complete cds [NM_127812]	1.80095	0.111607	0.238654
A_84_P10473	PEN3	Arabidopsis thaliana PDR8/PEN3 (PLEIOTROPIC DRUG RESISTANCE8); ATPase, coupled to transmembrane movement of substances / cadmium ion transmembrane _ (PDR8/PEN3) mRNA, complete cds [NM_104680]	1.79799	-0.120196	-0.12074
A_84_P21261	AT3G47540	Arabidopsis thaliana chitinase, putative (AT3G47540) mRNA, complete cds [NM_114622]	1.79681	0.319902	0.257285
A_84_P19923	AT1G05680	Arabidopsis thaliana UDP-glucoronosyl/UDP-glucosyl transferase family protein (AT1G05680) mRNA, complete cds [NM_100448]	1.79571	0.563134	0.834269
A_84_P18048	anac016	Arabidopsis thaliana ANAC016 (Arabidopsis NAC domain containing protein 16); transcription factor (ANAC016) mRNA, complete cds [NM_103141]	1.79496	-0.0549911	-0.0250815
A_84_P761881	AT3G04640	Arabidopsis thaliana glycine-rich protein (AT3G04640) mRNA, complete cds [NM_001084637]	1.79491	0.939866	0.402053
A_84_P852428		Unknown	1.79476	0.334648	0.142243
A_84_P837880			1.78907	0.0707563	0.0124118
A_84_P801323	AT1G78850	Arabidopsis thaliana curculin-like (mannose-binding) lectin family protein (AT1G78850) mRNA, complete cds [NM_106533]	1.78626	1.4665	1.65122
A_84_P565260	AT3G61390	Arabidopsis thaliana U-box domain-containing protein (AT3G61390) mRNA, complete cds [NM_180401]	1.78312	0.10951	0.00356499
A_84_P751526	AT1G72920	Arabidopsis thaliana disease resistance protein (TIR-NBS class), putative (AT1G72920) mRNA, complete cds [NM_105950]	1.77776	0.382095	-0.217467
A_84_P592168	AT5G05300	Arabidopsis thaliana unknown protein (AT5G05300) mRNA, complete cds [NM_120612]	1.77714	0.342695	-0.10895
A_84_P60830	UGT73B2	Arabidopsis thaliana UGT73B2; UDP-glycosyltransferase (UGT73B2) mRNA, complete cds [NM_179161]	1.77163	-0.0236999	-0.268206
A_84_P788748	AT1G13470	Arabidopsis thaliana unknown protein (AT1G13470) mRNA, complete cds [NM_101217]	1.76684	-0.900279	-2.03904
A_84_P220478	CRT3	Arabidopsis thaliana CRT3 (CALRETICULIN 3); calcium ion binding (CRT3) mRNA, complete cds [NM_202064]	1.76659	-0.353756	-0.70581
A_84_P811537	AT3G14990	Arabidopsis thaliana 4-methyl-5(b-hydroxyethyl)-thiazole monophosphate biosynthesis protein, putative (AT3G14990) mRNA, complete cds [NM_001035621]	1.76484	0.479473	0.114866
A_84_P15440	AT1G07400	Arabidopsis thaliana 17,8 kDa class I heat shock protein (HSP17,8-CI) (AT1G07400) mRNA, complete cds [NM_100614]	1.76378	-0.181848	-0.275205
A_84_P21412	PFK3	Arabidopsis thaliana phosphofructokinase family protein (AT4G26270) mRNA, complete cds [NM_118760]	1.76331	-0.421711	-0.842906
A_84_P132955	AT5G39160	Arabidopsis thaliana germin-like protein (GLP2a) (GLP5a) (AT5G39160) mRNA, complete cds [NM_123278]	1.76247	0.0530906	-0.102865
A_84_P12547	CYP71A12	Arabidopsis thaliana CYP71A12 (CYTOCHROME P450, FAMILY 71, SUBFAMILY A, POLYPEPTIDE 12); oxygen binding (CYP71A12) mRNA, complete cds [NM_128628]	1.76176	0.0601956	-0.0630964
A_84_P22140	MYB15	Arabidopsis thaliana AtMYB15/AtY19/MYB15 (myb domain protein 15); DNA binding (AtMYB15/AtY19/MYB15) mRNA, complete cds [NM_001035670]	1.76158	0.362966	0.162962
A_84_P536372	DAR3	Arabidopsis thaliana LIM domain-containing protein-related (AT5G66640) mRNA, complete cds [NM_126062]	1.76112	-0.480247	-0.563138
A_84_P11184	AT1G72240	Arabidopsis thaliana unknown protein (AT1G72240) mRNA, complete cds [NM_105883]	1.76054	0.0669026	-0.232307
A_84_P504670	AT1G73810	Arabidopsis thaliana unknown protein (AT1G73810) mRNA, complete cds [NM_106041]	1.75817	0.0709359	-0.121895
A_84_P763290	WRKY53	Arabidopsis thaliana WRKY53 (WRKY DNA-binding protein 53); DNA binding / protein binding / transcription activator/ transcription factor (WRKY53) mRNA, complete cds [NM_118512]	1.75665	0.592109	0.621571
A_84_P16851	AT5G40240	Arabidopsis thaliana nodulin MtN21 family protein (AT5G40240) mRNA, complete cds [NM_123388]	1.75279	-0.543609	-0.445399
A_84_P813079	AT1G69840	Arabidopsis thaliana band 7 family protein (AT1G69840) mRNA, complete cds [NM_202387]	1.75183	0.0134394	0.0173842
A_84_P857167	SEN1	Arabidopsis thaliana SEN1 (DARK INDUCIBLE 1) (SEN1) mRNA, complete cds [NM_119743]	1.74822	1.37317	1.72885
A_84_P216308	AT2G47270	Arabidopsis thaliana transcription factor/ transcription regulator (AT2G47270) mRNA, complete cds [NM_130295]	1.74641	0.391798	0.253751
A_84_P219668	AT3G04640	Arabidopsis thaliana glycine-rich protein (AT3G04640) mRNA, complete cds [NM_111336]	1.74559	0.78036	0.272879
A_84_P610481	JAZ7	Arabidopsis thaliana JAZ7/TIFY5B (JASMONATE-ZIM-DOMAIN PROTEIN 7) (JAZ7/TIFY5B) mRNA, complete cds [NM_129014]	1.74274	1.44434	0.743341
A_84_P813088	AT1G69840	Arabidopsis thaliana band 7 family protein (AT1G69840) mRNA, complete cds [NM_202387]	1.73885	0.0415861	-0.128622
A_84_P19220	AT2G39210	Arabidopsis thaliana nodulin family protein (AT2G39210) mRNA, complete cds [NM_129479]	1.73819	-0.516689	-1.56307
A_84_P14602	ZCF37	Arabidopsis thaliana ZCF37 (ZCF37) mRNA, complete cds [NM_104652]	1.73579	0.382802	-0.156554
A_84_P863140	BIP2	Arabidopsis thaliana BIP (LUMINAL BINDING PROTEIN); ATP binding (BIP) mRNA, complete cds [NM_123567]	1.73453	0.612231	0.491059
A_84_P135175	AT5G52750	Arabidopsis thaliana heavy-metal-associated domain-containing protein (AT5G52750) mRNA, complete cds [NM_124653]	1.73342	-0.202654	-0.812377
A_84_P598642	AT1G07135	Arabidopsis thaliana glycine-rich protein (AT1G07135) mRNA, complete cds [NM_100587]	1.73167	1.33565	1.19597
A_84_P19781	OPT4	Arabidopsis thaliana ATOPT4 (oligopeptide transporter 4); oligopeptide transporter (ATOPT4) mRNA, complete cds [NM_125837]	1.72804	0.290735	0.447703
A_84_P10758	anac047	Arabidopsis thaliana ANAC047 (Arabidopsis NAC domain containing protein 47); transcription factor (ANAC047) mRNA, complete cds [NM_111278]	1.72483	-0.292298	-0.12183
A_84_P188254	CRK6	Arabidopsis thaliana CRK6 (CYSTEINE-RICH RLK 6) (CRK6) mRNA, complete cds [NM_179095]	1.72469	-1.12361	-1.62573
A_84_P586318	AT1G65845	Arabidopsis thaliana unknown protein (AT1G65845) mRNA, complete cds [NM_179515]	1.72409	-0.0509405	-0.508183
A_84_P805776			1.71885	0.134981	0.135351
A_84_P580715	AT5G61490	Arabidopsis thaliana unknown protein (AT5G61490) mRNA, complete cds [NM_125542]	1.71404	0.192477	0.222187
A_84_P784171	AT5G43910	Arabidopsis thaliana pfkB-type carbohydrate kinase family protein (AT5G43910) mRNA, complete cds [NM_123758]	1.71092	0.0826113	-0.0731714
A_84_P13372	AT1G69840	Arabidopsis thaliana band 7 family protein (AT1G69840) mRNA, complete cds [NM_202387]	1.70893	0.0904	-0.118236
A_84_P819483	AT1G72920	Arabidopsis thaliana disease resistance protein (TIR-NBS class), putative (AT1G72920) mRNA, complete cds [NM_105950]	1.70706	0.30361	-0.0526179
A_84_P829713	AT5G67340	Arabidopsis thaliana armadillo/beta-catenin repeat family protein / U-box domain-containing protein (AT5G67340) mRNA, complete cds [NM_126134]	1.7061	-0.149374	-0.632185
A_84_P22914	UGT73B4	Arabidopsis thaliana UGT73B4; UDP-glycosyltransferase/ transferase, transferring glycosyl groups (UGT73B4) mRNA, complete cds [NM_127109]	1.70585	-0.0538888	0.00888182
A_84_P16401	AtRLP20	Arabidopsis thaliana leucine-rich repeat family protein (AT2G25440) mRNA, complete cds [NM_128101]	1.70413	-0.57647	-0.3279
A_84_P20323	DIN11	Arabidopsis thaliana DIN11 (DARK INDUCIBLE 11); oxidoreductase (DIN11) mRNA, complete cds [NM_114822]	1.70306	0.336826	0.115278
A_84_P209868	AT2G32130	Arabidopsis thaliana unknown protein (AT2G32130) mRNA, complete cds [NM_128772]	1.70265	0.231817	0.0294894
A_84_P216738	GRP3S	Arabidopsis thaliana GRP3S (GLYCINE-RICH PROTEIN 3 SHORT ISOFORM) (GRP3S) mRNA, complete cds [NM_126561]	1.69924	-0.312016	-0.150422
A_84_P14529	WRKY45	Arabidopsis thaliana WRKY45 (WRKY DNA-binding protein 45); transcription factor (WRKY45) mRNA, complete cds [NM_111063]	1.69822	-0.543159	-0.504447
A_84_P16307	AT2G45210	Arabidopsis thaliana auxin-responsive protein-related (AT2G45210) mRNA, complete cds [NM_130084]	1.6977	-0.337007	-0.297954
A_84_P17326	WRKY33	Arabidopsis thaliana WRKY33 (WRKY DNA-binding protein 33); transcription factor (WRKY33) mRNA, complete cds [NM_129404]	1.69632	0.595031	0.12424
A_84_P806465			1.6937	0.215155	0.171275
A_84_P22393	XLG2	Arabidopsis thaliana XLG2 (EXTRA-LARGE GTP-BINDING PROTEIN 2); signal transducer (XLG2) mRNA, complete cds [NM_119604]	1.69218	0.0756181	-0.0751584
A_84_P812874	SHD	Arabidopsis thaliana SHD (SHEPHERD); ATP binding (SHD) mRNA, complete cds [NM_202877]	1.68827	0.462138	0.239964
A_84_P250035	AT2G41250	Arabidopsis thaliana haloacid dehalogenase-like hydrolase family protein (AT2G41250) mRNA, complete cds [NM_129690]	1.68688	0.723931	0.523456
A_84_P560583	AT2G18670	Arabidopsis thaliana zinc finger (C3HC4-type RING finger) family protein (AT2G18670) mRNA, complete cds [NM_127423]	1.68685	0.149038	-0.102283
A_84_P539348	AT2G25735	Arabidopsis thaliana unknown protein (AT2G25735) mRNA, complete cds [NM_128133]	1.68619	0.828332	1.11284
A_84_P22495	ANAC001	Arabidopsis thaliana ANAC001 (Arabidopsis NAC domain containing protein 1); transcription factor (ANAC001) mRNA, complete cds [NM_099983]	1.68421	0.00716601	-0.105641
A_84_P287950	AT1G48320	Arabidopsis thaliana thioesterase family protein (AT1G48320) mRNA, complete cds [NM_103729]	1.68332	-0.379996	-0.455783
A_84_P241225	AT5G39520	Arabidopsis thaliana unknown protein (AT5G39520) mRNA, complete cds [NM_123314]	1.68208	-0.923401	-0.756535
A_84_P12167	AT5G51830	Arabidopsis thaliana pfkB-type carbohydrate kinase family protein (AT5G51830) mRNA, complete cds [NM_124562]	1.68078	0.154001	0.0348883
A_84_P608304	AT5G54710	Arabidopsis thaliana ankyrin repeat family protein (AT5G54710) mRNA, complete cds [NM_124852]	1.68029	0.576962	0.0841766
A_84_P565844	AT1G77810	Arabidopsis thaliana galactosyltransferase family protein (AT1G77810) mRNA, complete cds [NM_202435]	1.68013	0.0775177	-0.139133
A_84_P20128	ST	Arabidopsis thaliana ST (steroid sulfotransferase); sulfotransferase (ST) mRNA, complete cds [NM_126423]	1.677	0.639882	0.827385
A_84_P785505	TET8	Arabidopsis thaliana TET8 (TETRASPANIN8) (TET8) mRNA, complete cds [NM_179714]	1.67562	0.508225	0.229
A_84_P574794	AT2G20142	Arabidopsis thaliana At2g20141 mRNA, complete cds [AF361584]	1.67324	0.148393	0.0718352
A_84_P577990	AT5G44570	Arabidopsis thaliana unknown protein (AT5G44570) mRNA, complete cds [NM_123824]	1.67322	0.171654	0.204055
A_84_P17256	CZF1	Arabidopsis thaliana CZF1/ZFAR1; transcription factor (CZF1/ZFAR1) mRNA, complete cds [NM_129572]	1.67253	0.407559	-0.0238001
A_84_P22400	SEN1	Arabidopsis thaliana SEN1 (DARK INDUCIBLE 1) (SEN1) mRNA, complete cds [NM_119743]	1.67164	1.2685	1.75059
A_84_P840959	AT5G52720	Arabidopsis thaliana metal ion binding (AT5G52720) mRNA, complete cds [NM_124650]	1.67147	0.0950778	-0.161674
A_84_P789336	AT4G33540	Arabidopsis thaliana metallo-beta-lactamase family protein (AT4G33540) mRNA, complete cds [NM_119509]	1.67116	-0.130489	-0.131942
A_84_P10831	AT3G25600	Arabidopsis thaliana calmodulin, putative (AT3G25600) mRNA, complete cds [NM_113458]	1.67105	0.378823	0.280431
A_84_P11225	AT5G52810	Arabidopsis thaliana ornithine cyclodeaminase/mu-crystallin family protein (AT5G52810) mRNA, complete cds [NM_124659]	1.67074	-0.0229013	-0.544716
A_84_P576707	AT3G09020	Arabidopsis thaliana alpha 1,4-glycosyltransferase family protein / glycosyltransferase sugar-binding DXD motif-containing protein (AT3G09020) mRNA, complete cds [NM_111736]	1.67018	0.103645	-0.136962
A_84_P21264	BT2	Arabidopsis thaliana BT2 (BTB AND TAZ DOMAIN PROTEIN 2); protein binding / transcription factor/ transcription regulator (BT2) mRNA, complete cds [NM_114697]	1.66903	2.68287	2.76745
A_84_P813692	EFE	Arabidopsis thaliana EFE (ETHYLENE FORMING ENZYME) (EFE) mRNA, complete cds [NM_100380]	1.66787	0.313794	0.226969
A_84_P21485	MES9	Arabidopsis thaliana esterase, putative (AT4G37150) mRNA, complete cds [NM_119878]	1.66603	0.36223	0.211961
A_84_P785373	AT1G78850	Arabidopsis thaliana curculin-like (mannose-binding) lectin family protein (AT1G78850) mRNA, complete cds [NM_106533]	1.66234	1.39766	1.50782
A_84_P855484			1.66206	1.7195	1.7366
A_84_P19888	WRKY6	Arabidopsis thaliana WRKY6 (WRKY DNA-binding protein 6); transcription factor (WRKY6) mRNA, complete cds [NM_104910]	1.66206	0.461145	0.354372
A_84_P69204	AT1G21110	Arabidopsis thaliana O-methyltransferase, putative (AT1G21110) mRNA, complete cds [NM_101965]	1.6609	-0.0976343	0.168919
A_84_P13100	GLR1,3	Arabidopsis thaliana ATGLR1,3 (Arabidopsis thaliana glutamate receptor 1,3) (ATGLR1,3) mRNA, complete cds [NM_124216]	1.6608	0.0777301	-0.035795
A_84_P825811	ATTPS11	Arabidopsis thaliana ATTPS11 (Arabidopsis thaliana trehalose phosphatase/synthase 11); transferase, transferring glycosyl groups (ATTPS11) mRNA, complete cds [NM_127426]	1.6578	1.93143	2.06678
A_84_P276860	AT3G29240	Arabidopsis thaliana unknown protein (AT3G29240) mRNA, complete cds [NM_180317]	1.65669	-0.11664	-0.177223
A_84_P11194	AT5G44390	Arabidopsis thaliana FAD-binding domain-containing protein (AT5G44390) mRNA, complete cds [NM_123806]	1.64976	0.266449	0.0195508
A_84_P14031	AT5G44920	Arabidopsis thaliana Toll-Interleukin-Resistance (TIR) domain-containing protein (AT5G44920) mRNA, complete cds [NM_123860]	1.64688	0.0457105	0.0221099
A_84_P21996	AT2G26390	Arabidopsis thaliana serpin, putative / serine protease inhibitor, putative (AT2G26390) mRNA, complete cds [NM_128196]	1.64627	-0.0830244	0.000194502
A_84_P230289	ARL	Arabidopsis thaliana ARL (ARGOS-LIKE) (ARL) mRNA, complete cds [NM_180078]	1.64509	-0.1417	0.146226
A_84_P845856	CEN2	Arabidopsis thaliana caltractin, putative / centrin, putative (AT4G37010) mRNA, complete cds [NM_119864]	1.64322	-0.188305	-0.173165
A_84_P784293	AAC2	Arabidopsis thaliana AAC2 (ADP/ATP CARRIER 2); ATP:ADP antiporter/ binding (AAC2) mRNA, complete cds [NM_121352]	1.64187	0.281878	0.43149
A_84_P788781	BIP3	Arabidopsis thaliana BIP3; ATP binding (BIP3) mRNA, complete cds [NM_100779]	1.64077	-0.249587	-0.144411
A_84_P241449	AT1G28190	Arabidopsis thaliana unknown protein (AT1G28190) mRNA, complete cds [NM_102584]	1.6407	-0.224434	-0.274399
A_84_P817353	AAC2	Arabidopsis thaliana AAC2 (ADP/ATP CARRIER 2); ATP:ADP antiporter/ binding (AAC2) mRNA, complete cds [NM_121352]	1.6392	0.495847	0.263319
A_84_P11346	CYP76C5	Arabidopsis thaliana CYP76C5 (cytochrome P450, family 76, subfamily C, polypeptide 5); oxygen binding (CYP76C5) mRNA, complete cds [NM_103093]	1.6375	0.270034	0.00585405
A_84_P18946	LRR_XI-23	Arabidopsis thaliana leucine-rich repeat transmembrane protein kinase, putative (AT1G09970) mRNA, complete cds [NM_100871]	1.63721	-0.0386764	-0.1567
A_84_P14882	AT1G06620	Arabidopsis thaliana 2-oxoglutarate-dependent dioxygenase, putative (AT1G06620) mRNA, complete cds [NM_100539]	1.62408	0.223736	-0.151707
A_84_P824985	AT2G18670	Arabidopsis thaliana zinc finger (C3HC4-type RING finger) family protein (AT2G18670) mRNA, complete cds [NM_127423]	1.624	0.136317	-0.138011
A_84_P19698	AT5G42830	Arabidopsis thaliana transferase family protein (AT5G42830) mRNA, complete cds [NM_123648]	1.62206	0.541804	-0.367307
A_84_P559313	AT5G43910	Arabidopsis thaliana pfkB-type carbohydrate kinase family protein (AT5G43910) mRNA, complete cds [NM_203149]	1.62204	-0.0218498	-0.0954005
A_84_P803534	ATSIK	Arabidopsis thaliana ATSIK; kinase (ATSIK) mRNA, complete cds [NM_111710]	1.62139	0.42342	0.557712
A_84_P768781	AT5G44568	Arabidopsis thaliana unknown protein (AT5G44568) mRNA, complete cds [NM_001085241]	1.61909	0.177288	-0.716693
A_84_P53790	AT1G49500	Arabidopsis thaliana unknown protein (AT1G49500) mRNA, complete cds [NM_103838]	1.61893	2.69967	2.78811
A_84_P290124	ATPSK2	Arabidopsis thaliana ATPSK2 (PHYTOSULFOKINE 2 PRECURSOR); growth factor (ATPSK2) mRNA, complete cds [NM_127851]	1.61799	-0.0884492	-0.263829
A_84_P793541	AT3G04000	Arabidopsis thaliana short-chain dehydrogenase/reductase (SDR) family protein (AT3G04000) mRNA, complete cds [NM_111271]	1.61717	0.341493	0.237838
A_84_P19443	ATCNGC13	Arabidopsis thaliana ATCNGC13 (cyclic nucleotide gated channel 13); calmodulin binding / cyclic nucleotide binding / ion channel (ATCNGC13) mRNA, complete cds [NM_116329]	1.61417	-0.465589	-0.560816
A_84_P16953	AT5G66890	Arabidopsis thaliana disease resistance protein (CC-NBS-LRR class), putative (AT5G66890) mRNA, complete cds [NM_126088]	1.61264	-0.0100341	0.144005
A_84_P17582	ACS6	Arabidopsis thaliana ACS6 (1-AMINOCYCLOPROPANE-1-CARBOXYLIC ACID (ACC) SYNTHASE 6) (ACS6) mRNA, complete cds [NM_117199]	1.61117	1.01739	0.553441
A_84_P15324	ADR1	Arabidopsis thaliana ADR1 (ACTIVATED DISEASE RESISTANCE 1) (ADR1) mRNA, complete cds [NM_103079]	1.61077	-0.180365	-0.30011
A_84_P806400	ATGSTU19	Arabidopsis thaliana ATGSTU19 (GLUTATHIONE TRANSFERASE 8); glutathione transferase (ATGSTU19) mRNA, complete cds [NM_106485]	1.61054	0.560695	0.23121
A_84_P19959	AT1G32970	Arabidopsis thaliana subtilase family protein (AT1G32970) mRNA, complete cds [NM_103030]	1.60994	0.0158311	-0.00974289
A_84_P11755	AT3G14990	Arabidopsis thaliana 4-methyl-5(b-hydroxyethyl)-thiazole monophosphate biosynthesis protein, putative (AT3G14990) mRNA, complete cds [NM_001035621]	1.60841	0.0612014	-0.125873
A_84_P724260	AT3G52748	Arabidopsis thaliana (AT3G52748) otherRNA [NR_022842]	1.60814	-0.498646	-0.5679
A_84_P138279	AT1G58420	Arabidopsis thaliana unknown protein (AT1G58420) mRNA, complete cds [NM_104622]	1.60658	0.271788	0.293746
A_84_P23929	ATTPS11	Arabidopsis thaliana ATTPS11 (Arabidopsis thaliana trehalose phosphatase/synthase 11); transferase, transferring glycosyl groups (ATTPS11) mRNA, complete cds [NM_127426]	1.60654	1.93198	2.14746
A_84_P23601	AAC2	Arabidopsis thaliana AAC2 (ADP/ATP CARRIER 2); ATP:ADP antiporter/ binding (AAC2) mRNA, complete cds [NM_121352]	1.60515	0.481245	0.510774
A_84_P812554			1.60021	1.1306	1.63801
A_84_P833516	AT4G17660	Arabidopsis thaliana protein kinase, putative (AT4G17660) mRNA, complete cds [NM_117874]	1.6	0.361917	0.545095
A_84_P121762	AT2G23270	Arabidopsis thaliana unknown protein (AT2G23270) mRNA, complete cds [NM_127891]	1.5985	0.00428538	0.0311743
A_84_P71934	AT1G08050	Arabidopsis thaliana zinc finger (C3HC4-type RING finger) family protein (AT1G08050) mRNA, complete cds [NM_100679]	1.59843	-0.0694726	-0.189774
A_84_P13560	AT2G32150	Arabidopsis thaliana haloacid dehalogenase-like hydrolase family protein (AT2G32150) mRNA, complete cds [NM_128774]	1.59677	0.128682	0.519131
A_84_P234129	CLE14	Arabidopsis thaliana CLE14 (CLAVATA3/ESR-RELATED 14); receptor binding (CLE14) mRNA, complete cds [NM_148623]	1.596	-0.140302	-0.470404
A_84_P849657	AT5G19120	Arabidopsis thaliana aspartic-type endopeptidase/ pepsin A (AT5G19120) mRNA, complete cds [NM_121917]	1.59526	1.82985	1.78514
A_84_P828148	AT2G32140	82-E015330-019-005-C21-T7R MPIZ-ADIS-019 Arabidopsis thaliana cDNA clone MPIZp768C215Q 5-PRIME, mRNA sequence [CB254013]	1.59516	0.112983	-0.00219398
A_84_P20213	AT3G04000	Arabidopsis thaliana short-chain dehydrogenase/reductase (SDR) family protein (AT3G04000) mRNA, complete cds [NM_111271]	1.59367	0.273518	0.290413
A_84_P210768	AT5G19230	Arabidopsis thaliana unknown protein (AT5G19230) mRNA, complete cds [NM_121928]	1.59326	0.60135	0.537228
A_84_P547579	AT4G05030	Arabidopsis thaliana heavy-metal-associated domain-containing protein (AT4G05030) mRNA, complete cds [NM_116742]	1.59189	0.029382	0.0818789
A_84_P836075	AT1G48320	Arabidopsis thaliana thioesterase family protein (AT1G48320) mRNA, complete cds [NM_103729]	1.59142	-0.212349	-0.239533
A_84_P763881	AT4G20830	Arabidopsis thaliana FAD-binding domain-containing protein (AT4G20830) mRNA, complete cds [NM_202851]	1.58959	0.604173	0.502946
A_84_P827123	AT3G61930	Arabidopsis thaliana unknown protein (AT3G61930) mRNA, complete cds [NM_116058]	1.58597	-0.03176	-0.365512
A_84_P814542	NHO1	Arabidopsis thaliana NHO1 (NONHOST RESISTANCE TO P, S, PHASEOLICOLA 1); carbohydrate kinase (NHO1) mRNA, complete cds [NM_001036230]	1.58508	0.39573	0.514223
A_84_P19260	ATCNGC10	Arabidopsis thaliana ATCNGC10 (CYCLIC NUCLEOTIDE GATED CHANNEL 10); calmodulin binding / cyclic nucleotide binding / ion channel (ATCNGC10) mRNA, complete cds [NM_100016]	1.58459	0.0621866	-0.353477
A_84_P12686	CYP82G1	Arabidopsis thaliana CYP82G1 (cytochrome P450, family 82, subfamily G, polypeptide 1); oxygen binding (CYP82G1) mRNA, complete cds [NM_113423]	1.58161	0.0138719	-0.18294
A_84_P21994	AT2G26440	Arabidopsis thaliana pectinesterase family protein (AT2G26440) mRNA, complete cds [NM_128201]	1.58079	-0.722767	-1.2148
A_84_P194694	YLS5	Arabidopsis thaliana YLS5 (yellow-leaf-specific gene 5) (YLS5) mRNA, complete cds [NM_179972]	1.5798	0.047308	-0.172531
A_84_P866983	EDA39	Arabidopsis thaliana EDA39 (embryo sac development arrest 39); calmodulin binding (EDA39) mRNA, complete cds [NM_119459]	1.57881	-0.218114	-0.754942
A_84_P173691	AT2G44290	Arabidopsis thaliana protease inhibitor/seed storage/lipid transfer protein (LTP) family protein (YLS3) (AT2G44290) mRNA, complete cds [NM_129993]	1.57824	0.28513	-0.105677
A_84_P19160	ATPRB1	Arabidopsis thaliana ATPRB1 (Arabidopsis thaliana basic pathogenesis-related protein 1) (ATPRB1) mRNA, complete cds [NM_127021]	1.57628	-0.155511	-0.0907772
A_84_P10136	AT4G36670	Arabidopsis thaliana mannitol transporter, putative (AT4G36670) mRNA, complete cds [NM_119831]	1.57579	0.570133	0.470242
A_84_P16097	AT1G24140	Arabidopsis thaliana matrixin family protein (AT1G24140) mRNA, complete cds [NM_102260]	1.57509	0.000850897	-0.784369
A_84_P839663	AT1G77810	Arabidopsis thaliana galactosyltransferase family protein (AT1G77810) mRNA, complete cds [NM_202435]	1.57339	0.0100975	-0.144712
A_84_P829722	CRK11	Arabidopsis thaliana CRK11 (CYSTEINE-RICH RLK11); kinase (CRK11) mRNA, complete cds [NM_118448]	1.57332	0.228835	0.276127
A_84_P15928	AT5G46520	Arabidopsis thaliana ATP binding / nucleoside-triphosphatase/ nucleotide binding / protein binding / transmembrane receptor (AT5G46520) mRNA, complete cds [NM_124022]	1.57235	-0.0311415	-0.349151
A_84_P251265	AT1G63720	Arabidopsis thaliana unknown protein (AT1G63720) mRNA, complete cds [NM_105049]	1.5686	-0.2122	-0.260246
A_84_P13541	AtRLP19	Arabidopsis thaliana disease resistance family protein (AT2G15080) mRNA, complete cds [NM_127070]	1.56797	0.374212	0.168138
A_84_P23859	WRKY25	Arabidopsis thaliana WRKY25 (WRKY DNA-binding protein 25); transcription factor (WRKY25) mRNA, complete cds [NM_128578]	1.56773	-0.253812	-0.595816
A_84_P189254	AT4G33540	Arabidopsis thaliana metallo-beta-lactamase family protein (AT4G33540) mRNA, complete cds [NM_119509]	1.56501	-0.464181	-0.0637302
A_84_P17683	AT4G39580	Arabidopsis thaliana kelch repeat-containing F-box family protein (AT4G39580) mRNA, complete cds [NM_120118]	1.56461	0.0396697	0.077256
A_84_P16057	ATTRX5	Arabidopsis thaliana ATTRX5 (thioredoxin H-type 5); thiol-disulfide exchange intermediate (ATTRX5) mRNA, complete cds [NM_103588]	1.5641	-0.403849	-0.945297
A_84_P20402	AT4G04510	Arabidopsis thaliana protein kinase family protein (AT4G04510) mRNA, complete cds [NM_116689]	1.56327	0.0363681	0.0686851
A_84_P18541	AT4G18360	Arabidopsis thaliana (S)-2-hydroxy-acid oxidase, peroxisomal, putative / glycolate oxidase, putative / short chain alpha-hydroxy acid oxidase, puta_ (AT4G18360) mRNA, complete cds [NM_001084937]	1.56191	0.0491614	-0.122632
A_84_P87289	AT1G24807	Arabidopsis thaliana anthranilate synthase beta subunit, putative (AT1G24807) mRNA, complete cds [NM_102313]	1.55559	0.639149	0.382351
A_84_P12814	ATERDJ3B	Arabidopsis thaliana DNAJ heat shock family protein (AT3G62600) mRNA, complete cds [NM_116125]	1.55401	0.132135	-0.0573501
A_84_P17305	WRKY55	Arabidopsis thaliana WRKY55 (WRKY DNA-binding protein 55) (WRKY55) mRNA, complete cds [NM_001084564]	1.5535	0.126384	-0.0506619
A_84_P836497	AT4G14370	Arabidopsis thaliana disease resistance protein (TIR-NBS-LRR class), putative (AT4G14370) mRNA, complete cds [NM_117515]	1.55243	0.491333	0.358122
A_84_P825471	AT3G21090	Arabidopsis thaliana ABC transporter family protein (AT3G21090) mRNA, complete cds [NM_113003]	1.55171	0.154997	0.180662
A_84_P759815	ATPDIL1-3	Arabidopsis thaliana ATPDIL1-3 (PDI-LIKE 1-3) (ATPDIL1-3) mRNA, complete cds [NM_001125370]	1.54859	0.263123	-0.0436617
A_84_P12601	AT2G42350	Arabidopsis thaliana zinc finger (C3HC4-type RING finger) family protein (AT2G42350) mRNA, complete cds [NM_129797]	1.54859	-0.451552	-0.690314
A_84_P562126	AT1G13470	Arabidopsis thaliana unknown protein (AT1G13470) mRNA, complete cds [NM_101217]	1.54662	-1.67602	-2.57996
A_84_P10315	AT5G61790	Arabidopsis thaliana calnexin 1 (CNX1) (AT5G61790) mRNA, complete cds [NM_125573]	1.54554	0.45804	0.296648
A_84_P12443	AT1G80440	Arabidopsis thaliana kelch repeat-containing F-box family protein (AT1G80440) mRNA, complete cds [NM_106692]	1.54237	0.893818	0.815962
A_84_P132645	AT2G20670	Arabidopsis thaliana unknown protein (AT2G20670) mRNA, complete cds [NM_127631]	1.54158	1.85189	1.87211
A_84_P786976	AT2G37750	Arabidopsis thaliana unknown protein (AT2G37750) mRNA, complete cds [NM_129331]	1.53938	-0.478731	-0.543208
A_84_P823733	GATL10	Arabidopsis thaliana GATL10 (Galacturonosyltransferase-like 10); polygalacturonate 4-alpha-galacturonosyltransferase/ transferase, transferring hex_ (GATL10) mRNA, complete cds [NM_113753]	1.53844	0.519458	0.22105
A_84_P22996	CDA1	Arabidopsis thaliana CDA1 (CYTIDINE DEAMINASE 1) (CDA1) mRNA, complete cds [NM_127515]	1.5369	0.11479	-0.086688
A_84_P11802	AT3G46690	Arabidopsis thaliana UDP-glucoronosyl/UDP-glucosyl transferase family protein (AT3G46690) mRNA, complete cds [NM_114536]	1.53414	0.0548018	0.100872
A_84_P559351	AT5G55460	Arabidopsis thaliana protease inhibitor/seed storage/lipid transfer protein (LTP) family protein (AT5G55460) mRNA, complete cds [NM_124928]	1.53244	-0.944948	-1.18231
A_84_P11601	BIK1	Arabidopsis thaliana BIK1 (BOTRYTIS-INDUCED KINASE1); kinase (BIK1) mRNA, complete cds [NM_129522]	1.53144	0.0475823	0.288741
A_84_P23566	AT5G64790	Arabidopsis thaliana glycosyl hydrolase family 17 protein (AT5G64790) mRNA, complete cds [NM_125875]	1.53141	-0.0468252	0.0676112
A_84_P812175	LOX2	Arabidopsis thaliana LOX2 (LIPOXYGENASE 2) (LOX2) mRNA, complete cds [NM_114383]	1.53036	0.726915	0.916815
A_84_P810477	ATGSR1	Arabidopsis thaliana ATGSR1 (Arabidopsis thaliana glutamine synthase clone R1); glutamate-ammonia ligase (ATGSR1) mRNA, complete cds [NM_123119]	1.53019	0.192154	-0.0293711
A_84_P812177	LOX2	Arabidopsis thaliana LOX2 (LIPOXYGENASE 2) (LOX2) mRNA, complete cds [NM_114383]	1.52992	0.876397	1.07967
A_84_P23396	NHL3	Arabidopsis thaliana NHL3 (NDR1/HIN1-like 3) (NHL3) mRNA, complete cds [NM_120715]	1.52946	0.174132	0.101562
A_84_P766012	GER2	Arabidopsis thaliana GLP2A (GERMIN-LIKE PROTEIN 2A); manganese ion binding / metal ion binding / nutrient reservoir (GLP2A) mRNA, complete cds [NM_123281]	1.52759	0.0440591	-0.212723
A_84_P140849	AT1G32920	Arabidopsis thaliana unknown protein (AT1G32920) mRNA, complete cds [NM_103025]	1.52738	0.975514	0.407747
A_84_P219858	AT5G13190	Arabidopsis thaliana unknown protein (AT5G13190) mRNA, complete cds [NM_121322]	1.52658	0.161229	0.0815103
A_84_P575658			1.52608	-0.133812	-0.249618
A_84_P14836	AT4G37530	Arabidopsis thaliana peroxidase, putative (AT4G37530) mRNA, complete cds [NM_001085039]	1.52601	0.170523	0.135454
A_84_P220458	AT4G23610	Arabidopsis thaliana unknown protein (AT4G23610) mRNA, complete cds [NM_118492]	1.52601	-0.67754	-1.13096
A_84_P846081	AT4G26910	Arabidopsis thaliana 2-oxoacid dehydrogenase family protein (AT4G26910) mRNA, complete cds [NM_118825]	1.52545	0.164166	-0.0120962
A_84_P23343	AT4G35110	Arabidopsis thaliana unknown protein (AT4G35110) mRNA, complete cds [NM_001125647]	1.52383	0.402037	0.0511221
A_84_P22572	ATHSP90,1	Arabidopsis thaliana HSP81-1 (HEAT SHOCK PROTEIN 81-1); ATP binding / unfolded protein binding (HSP81-1) mRNA, complete cds [NM_124642]	1.52281	-0.342891	-0.599702
A_84_P814324			1.52054	0.849132	0.953327
A_84_P54570	AT3G61930	Arabidopsis thaliana unknown protein (AT3G61930) mRNA, complete cds [NM_116058]	1.5183	0.110707	0.0503618
A_84_P18099	AT1G68200	Arabidopsis thaliana zinc finger (CCCH-type) family protein (AT1G68200) mRNA, complete cds [NM_105491]	1.51672	0.0589141	0.0239912
A_84_P79415	AT2G18300	Arabidopsis thaliana basic helix-loop-helix (bHLH) family protein (AT2G18300) mRNA, complete cds [NM_179645]	1.51273	2.12751	2.31529
A_84_P11807	AT3G47800	Arabidopsis thaliana aldose 1-epimerase family protein (AT3G47800) mRNA, complete cds [NM_114648]	1.51236	0.925955	1.01348
A_84_P21833	SRG1	Arabidopsis thaliana SRG1 (SENESCENCE-RELATED GENE 1); oxidoreductase, acting on paired donors, with incorporation or reduction of molecular oxygen_ (SRG1) mRNA, complete cds [NM_101562]	1.50923	-0.207953	-0.208436
A_84_P835528			1.50855	-0.334077	-0.72307
A_84_P14226	ATBCAT-2	Arabidopsis thaliana ATBCAT-2; catalytic (ATBCAT-2) mRNA, complete cds [NM_001035939]	1.50577	-0.643108	-0.909479
A_84_P862259	ACO2	Arabidopsis thaliana ACO2 (ACC OXIDASE 2) (ACO2) mRNA, complete cds [NM_104918]	1.50553	0.360907	0.0211148
A_84_P785814	AT4G11290	Arabidopsis thaliana peroxidase, putative (AT4G11290) mRNA, complete cds [NM_117200]	1.50132	0.38466	0.403322
