# Supplementary material for: WRKY70 and its homolog WRKY54 negatively modulate the cell wall-associated defenses to necrotrophic pathogens in Arabidopsis
Source: PLoS One. 2017 Aug 24;12(8):e0183731. doi: 10.1371/journal.pone.0183731 (PMC5570282; doi:10.1371/journal.pone.0183731)
Supplement: S2 Table — (XLS) [file pone.0183731.s003.xls]

## Sheet: Taul1
Supplementary Table 2 The significant gene ontology (GO) terms for the genes in Table S1.
GO term	Ontology	Description	Number in input list	Number in BG/Ref	p-value	FDR
GO:0050896	P	response to stimulus	180	3398	3.4e-36	3.8e-33
GO:0051707	P	response to other organism	65	493	1.3e-31	7.2e-29
GO:0009607	P	response to biotic stimulus	66	535	1.4e-30	4.1e-28
GO:0006952	P	defense response	73	672	1.4e-30	4.1e-28
GO:0006950	P	response to stress	117	1904	1.5e-27	3.4e-25
GO:0051704	P	multi-organism process	65	646	1.5e-25	2.9e-23
GO:0042221	P	response to chemical stimulus	109	1838	2.2e-24	3.6e-22
GO:0009617	P	response to bacterium	36	235	8.4e-20	1.2e-17
GO:0010033	P	response to organic substance	71	1072	3.3e-18	4.1e-16
GO:0006955	P	immune response	37	294	9e-18	1e-15
GO:0002376	P	immune system process	37	295	1e-17	1e-15
GO:0050832	P	defense response to fungus	21	86	1.5e-15	1.3e-13
GO:0009620	P	response to fungus	24	125	1.5e-15	1.3e-13
GO:0045087	P	innate immune response	33	278	2.6e-15	2.1e-13
GO:0042742	P	defense response to bacterium	27	177	4e-15	3.1e-13
GO:0009743	P	response to carbohydrate stimulus	28	207	1.9e-14	1.3e-12
GO:0010200	P	response to chitin	22	128	1.7e-13	1.1e-11
GO:0009814	P	defense response, incompatible interaction	18	97	9e-12	5.7e-10
GO:0009611	P	response to wounding	20	146	8.6e-11	5.2e-09
GO:0009751	P	response to salicylic acid stimulus	19	132	1.2e-10	6.8e-09
GO:0009753	P	response to jasmonic acid stimulus	20	153	1.8e-10	9.9e-09
GO:0031347	P	regulation of defense response	13	52	3e-10	1.5e-08
GO:0009627	P	systemic acquired resistance	11	32	4.2e-10	2.1e-08
GO:0009605	P	response to external stimulus	26	303	1.7e-09	7.6e-08
GO:0080134	P	regulation of response to stress	13	61	1.6e-09	7.6e-08
GO:0019748	P	secondary metabolic process	30	425	6.7e-09	2.9e-07
GO:0006979	P	response to oxidative stress	23	267	1.4e-08	5.8e-07
GO:0009719	P	response to endogenous stimulus	42	824	5.6e-08	2.3e-06
GO:0009404	P	toxin metabolic process	10	47	1.3e-07	4.9e-06
GO:0009407	P	toxin catabolic process	10	47	1.3e-07	4.9e-06
GO:0012501	P	programmed cell death	18	206	4.3e-07	1.6e-05
GO:0007568	P	aging	11	79	1.3e-06	4.7e-05
GO:0009628	P	response to abiotic stimulus	49	1176	1.4e-06	4.8e-05
GO:0009626	P	plant-type hypersensitive response	8	35	1.5e-06	5e-05
GO:0031348	P	negative regulation of defense response	6	14	1.6e-06	5.1e-05
GO:0034050	P	host programmed cell death induced by symbiont	8	36	1.8e-06	5.6e-05
GO:0009408	P	response to heat	13	120	2e-06	6.1e-05
GO:0048583	P	regulation of response to stimulus	14	141	2.1e-06	6.2e-05
GO:0016265	P	death	18	237	2.8e-06	7.8e-05
GO:0008219	P	cell death	18	237	2.8e-06	7.8e-05
GO:0009863	P	salicylic acid mediated signaling pathway	7	28	4.1e-06	0.00011
GO:0006725	P	cellular aromatic compound metabolic process	22	354	4.9e-06	0.00013
GO:0010876	P	lipid localization	6	18	5.1e-06	0.00013
GO:0010035	P	response to inorganic substance	23	398	9.3e-06	0.00024
GO:0002682	P	regulation of immune system process	7	33	1e-05	0.00026
GO:0050776	P	regulation of immune response	7	33	1e-05	0.00026
GO:0019438	P	aromatic compound biosynthetic process	15	209	3.4e-05	0.00081
GO:0009725	P	response to hormone stimulus	33	757	3.4e-05	0.00081
GO:0009266	P	response to temperature stimulus	20	358	5.5e-05	0.0013
GO:0010941	P	regulation of cell death	6	30	6.1e-05	0.0013
GO:0043067	P	regulation of programmed cell death	6	30	6.1e-05	0.0013
GO:0042434	P	indole derivative metabolic process	7	51	0.00012	0.0027
GO:0042430	P	indole and derivative metabolic process	7	51	0.00012	0.0027
GO:0009723	P	response to ethylene stimulus	11	141	0.00019	0.004
GO:0009651	P	response to salt stress	19	373	0.00026	0.0052
GO:0006970	P	response to osmotic stress	20	404	0.00026	0.0052
GO:0051716	P	cellular response to stimulus	26	606	0.00029	0.0057
GO:0010260	P	organ senescence	5	26	0.0003	0.0057
GO:0009816	P	defense response to bacterium, incompatible interaction	5	26	0.0003	0.0057
GO:0042435	P	indole derivative biosynthetic process	6	46	0.00049	0.0092
GO:0034285	P	response to disaccharide stimulus	6	47	0.00054	0.0099
GO:0009744	P	response to sucrose stimulus	6	47	0.00054	0.0099
GO:0045088	P	regulation of innate immune response	5	31	0.00061	0.011
GO:0010149	P	senescence	5	32	0.00069	0.012
GO:0000302	P	response to reactive oxygen species	6	52	0.00088	0.015
GO:0006790	P	sulfur metabolic process	11	172	0.00092	0.016
GO:0065007	P	biological regulation	98	3687	0.0014	0.024
GO:0030001	P	metal ion transport	12	211	0.0014	0.024
GO:0009615	P	response to virus	5	39	0.0015	0.025
GO:0033554	P	cellular response to stress	14	277	0.0017	0.028
GO:0048585	P	negative regulation of response to stimulus	6	63	0.0022	0.035
GO:0044272	P	sulfur compound biosynthetic process	7	86	0.0022	0.035
GO:0003824	F	catalytic activity	213	7920	8.9e-08	5e-05
GO:0004364	F	glutathione transferase activity	10	49	1.8e-07	5.1e-05
GO:0016491	F	oxidoreductase activity	51	1436	5.6e-05	0.011
GO:0016765	F	transferase activity, transferring alkyl or aryl (other than methyl) groups	10	123	0.00027	0.023
GO:0016740	F	transferase activity	81	2759	0.00023	0.023
GO:0008194	F	UDP-glycosyltransferase activity	13	192	0.00019	0.023
GO:0009055	F	electron carrier activity	23	505	0.00029	0.023
GO:0035251	F	UDP-glucosyltransferase activity	7	67	0.00057	0.036
GO:0005509	F	calcium ion binding	13	217	0.00058	0.036
GO:0030312	C	external encapsulating structure	36	561	2.2e-09	2e-07
GO:0005618	C	cell wall	36	557	1.8e-09	2e-07
GO:0005576	C	extracellular region	27	424	2.7e-07	1.6e-05
GO:0048046	C	apoplast	21	318	3.4e-06	0.00015
GO:0012505	C	endomembrane system	94	3391	0.00048	0.015
GO:0009505	C	plant-type cell wall	15	266	0.00042	0.015
GO:0005886	C	plasma membrane	61	2096	0.0018	0.047
GO:0005773	C	vacuole	23	592	0.0022	0.05
