# Supplementary material for: WRKY70 and its homolog WRKY54 negatively modulate the cell wall-associated defenses to necrotrophic pathogens in Arabidopsis
Source: PLoS One. 2017 Aug 24;12(8):e0183731. doi: 10.1371/journal.pone.0183731 (PMC5570282; doi:10.1371/journal.pone.0183731)
Supplement: S3 Table — (XLS) [file pone.0183731.s004.xls]

## Sheet: Sheet1
Supplementary Table 3 Primers used for qRT-PCR
Gene name	AGI code	Forward primer	Reverse primer
PR1	AT2G14610	TGATCATGCATACACACGTACA	CATCCTGCATATGATGCTCCT
PR2	AT3G57260	GCTCTCCGTGGCTCTGACAT	TCTTGAACCCACTTGTCGGC
PR5	AT1G75040	CGGAAACGGTAGATGTGTAAC	GTTGAGGTCAGAGACACAGCC
PAD4	AT3G52430	GTTGGATGAGGCGAGAAAAG	TCGCATAACTCTCGAATGGA
PDF1.2	AT5G44420	ACGCACCGGCAATGGTGGAA	TGCATGATCCATGTTTGGCTC
PR3	AT3G12500	GGGAGATTACCGGGTTATGG	CCTATACGATCGGCGACTCT
PR4	AT3G04720	GCCATCTCATTGTTGACTACCAATTT	ATCAATGGCCGAAACAAGCA
PAD3	AT3G26830	GGTTTCTCGACAGTTCCGTTGA	TTCAACAATGCCATCTCAACAAGTA
GST1	AT1G02930	CCTTCTCTCAACTGGCAAGG	TCCCAAACAAGCTTTGAACC
PRX33	AT3G49110	TAACGCAAATCTTCCAGCTCCA	GGTCAGGTAATCCAGTGTTGC
PGIP1	AT5G06860	GTCATTTGGGTCGTTTCCAG	ATCGAAGCATCACCTTGGAG
XTH10	AT2G14620	GGAGAGAGCACTGAAAACTGGT	AGAACATTCCTTCGGTAGCTTG
ACT2	AT3G18780	GCTCCTCTTAACCCAAAGGC	CACACCATCACCAGAATCCAGC
