# Supplementary material for: WRKY70 and its homolog WRKY54 negatively modulate the cell wall-associated defenses to necrotrophic pathogens in Arabidopsis
Source: PLoS One. 2017 Aug 24;12(8):e0183731. doi: 10.1371/journal.pone.0183731 (PMC5570282; doi:10.1371/journal.pone.0183731)
Supplement: S4 Table — (XLS) [file pone.0183731.s005.xls]

## Sheet: Sheet1
Supplementary Table 4 The cell wall-related genes up-regulated (log2FC≥1.5) in wrky54wrky70 double mutant compared to wild type plants under the non-induced condition, the basal level of these genes in sid2-1 single and wrky54wrky70sid2-1 triple mutants were also shown in the table.
ID	GeneName	Description	wrky54wrky70_ctrlVSwt_ctrl_logFC	sid2_ctrlVSwt_ctrl_logFC	wrky54wrky70sid2-1_ctrlVSwt_ctrl_logFC
A_84_P17268	PR1	Arabidopsis thaliana PR1 (PATHOGENESIS-RELATED GENE 1) (PR1) mRNA, complete cds [NM_127025]	6.62632	1.84463	-0.999816
A_84_P196694	PDF1,2c	Arabidopsis thaliana PDF1,2c (plant defensin 1,2c) (PDF1,2c) mRNA, complete cds [NM_123810]	4.93457	1.03139	0.600888
A_84_P239215	PDF1,3	Arabidopsis thaliana PDF1,3 (plant defensin 1,3) (PDF1,3) mRNA, complete cds [NM_128160]	4.89537	1.36089	0.754758
A_84_P137009	PDF1,2	Arabidopsis thaliana PDF1,2 (Low-molecular-weight cysteine-rich 77) (PDF1,2) mRNA, complete cds [NM_123809]	4.72984	1.44944	0.224181
A_84_P310613	PDF1,2b	Arabidopsis thaliana PDF1,2b (plant defensin 1,2b) (PDF1,2b) mRNA, complete cds [NM_128161]	4.72295	0.555021	0.204172
A_84_P21007	AT2G43570	Arabidopsis thaliana chitinase, putative (AT2G43570) mRNA, complete cds [NM_129919]	4.25693	0.90323	-0.0140356
A_84_P65264	AT3G15356	Arabidopsis thaliana legume lectin family protein (AT3G15356) mRNA, complete cds [NM_148726]	3.89935	1.72028	1.57999
A_84_P250315	EXLB3	Arabidopsis thaliana EXLB3 (EXPANSIN-LIKE B3 PRECURSOR) (EXLB3) mRNA, complete cds [NM_179648]	3.83622	0.209098	-0.976678
A_84_P15864	AT5G18470	Arabidopsis thaliana curculin-like (mannose-binding) lectin family protein (AT5G18470) mRNA, complete cds [NM_121852]	3.67467	0.519217	0.190276
A_84_P16574	BGL2	Arabidopsis thaliana BGL2 (PATHOGENESIS-RELATED PROTEIN 2); glucan 1,3-beta-glucosidase/ hydrolase, hydrolyzing O-glycosyl compounds (BGL2) mRNA, complete cds [NM_115586]	3.62805	0.324037	-0.581237
A_84_P21212	AT3G16530	Arabidopsis thaliana legume lectin family protein (AT3G16530) mRNA, complete cds [NM_112525]	3.5238	0.842164	1.10282
A_84_P15361	AT2G45220	Arabidopsis thaliana pectinesterase family protein (AT2G45220) mRNA, complete cds [NM_130085]	3.49818	0.177389	-0.511961
A_84_P17693	AT4G16260	Arabidopsis thaliana glycosyl hydrolase family 17 protein (AT4G16260) mRNA, complete cds [NM_117722]	3.48072	0.236322	0.0102235
A_84_P103716	AT5G03350	Arabidopsis thaliana legume lectin family protein (AT5G03350) mRNA, complete cds [NM_120414]	3.418	0.0935188	0.674568
A_84_P21001	AT1G44130	Arabidopsis thaliana nucellin protein, putative (AT1G44130) mRNA, complete cds [NM_103539]	3.29232	0.0823996	-0.079575
A_84_P258120	LCR67	Arabidopsis thaliana LCR67/PDF1,1 (Low-molecular-weight cysteine-rich 67) (LCR67/PDF1,1) mRNA, complete cds [NM_106233]	3.13563	0.272745	0.0498791
A_84_P14299	PR5	Arabidopsis thaliana PR5 (PATHOGENESIS-RELATED GENE 5) (PR5) mRNA, complete cds [NM_106161]	3.00059	0.689868	-0.661609
A_84_P556555	AT5G02490	Arabidopsis thaliana heat shock cognate 70 kDa protein 2 (HSC70-2) (HSP70-2) (AT5G02490) mRNA, complete cds [NM_120327]	2.9593	0.551321	-0.237107
A_84_P17447	ATBFRUCT1	Arabidopsis thaliana ATBFRUCT1/ATCWINV1 (ARABIDOPSIS THALIANA CELL WALL INVERTASE 1); beta-fructofuranosidase/ hydrolase, hydrolyzing O-glycosyl co_ (ATBFRUCT1/ATCWINV1) mRNA, complete cds [NM_112232]	2.65208	0.727023	0.223387
A_84_P19013	SBT3,3	Arabidopsis thaliana ATSBT3,3; subtilase (ATSBT3,3) mRNA, complete cds [NM_103029]	2.45251	0.167143	-0.150062
A_84_P16322	AT2G14620	Arabidopsis thaliana xyloglucan:xyloglucosyl transferase, putative / xyloglucan endotransglycosylase, putative / endo-xyloglucan transferase, putat_ (AT2G14620) mRNA, complete cds [NM_127026]	2.29258	-0.0852478	0.0884504
A_84_P22452	PGIP1	Arabidopsis thaliana PGIP1 (POLYGALACTURONASE INHIBITING PROTEIN 1); protein binding (PGIP1) mRNA, complete cds [NM_120769]	2.26095	0.473104	0.584363
A_84_P21841	ATGSTF6	Arabidopsis thaliana ATGSTF6 (EARLY RESPONSIVE TO DEHYDRATION 11); glutathione transferase (ATGSTF6) mRNA, complete cds [NM_100174]	2.24208	-0.708615	-0.871575
A_84_P534691	ATPDIL1-1	Arabidopsis thaliana ATPDIL1-1 (PDI-LIKE 1-1); protein disulfide isomerase (ATPDIL1-1) mRNA, complete cds [NM_179365]	2.15722	0.359154	0.225297
A_84_P19375	PRXCA	Arabidopsis thaliana ATPCA/ATPRX33/PRX33/PRXCA (PEROXIDASE 33); peroxidase (ATPCA/ATPRX33/PRX33/PRXCA) mRNA, complete cds [NM_114770]	2.14899	0.481773	0.488516
A_84_P15370	ATPDIL2-2	Arabidopsis thaliana ATPDIL2-2 (PDI-LIKE 2-2); thiol-disulfide exchange intermediate (ATPDIL2-2) mRNA, complete cds [NM_100376]	2.06907	0.507816	0.184244
A_84_P18996	ATPDIL1-1	Arabidopsis thaliana ATPDIL1-1 (PDI-LIKE 1-1); protein disulfide isomerase (ATPDIL1-1) mRNA, complete cds [NM_102024]	1.96384	0.321842	0.104585
A_84_P16885	BXL1	Arabidopsis thaliana BXL1 (BETA-XYLOSIDASE 1); hydrolase, hydrolyzing O-glycosyl compounds (BXL1) mRNA, complete cds [NM_124313]	1.95954	1.52678	2.04504
A_84_P16942	AT5G64120	Arabidopsis thaliana peroxidase, putative (AT5G64120) mRNA, complete cds [NM_125808]	1.95765	0.355375	0.341455
A_84_P119322	AT3G14060	Arabidopsis thaliana unknown protein (AT3G14060) mRNA, complete cds [NM_112260]	1.93718	-0.166734	0.100052
A_84_P15628	BG3	Arabidopsis thaliana BG3 (BETA-1,3-GLUCANASE 3); hydrolase, hydrolyzing O-glycosyl compounds (BG3) mRNA, complete cds [NM_115584]	1.92614	-0.362525	-0.644455
A_84_P13059	ATGSR1	Arabidopsis thaliana ATGSR1 (Arabidopsis thaliana glutamine synthase clone R1); glutamate-ammonia ligase (ATGSR1) mRNA, complete cds [NM_123119]	1.92293	-0.319641	-0.486422
A_84_P18018	AT1G78850	Arabidopsis thaliana curculin-like (mannose-binding) lectin family protein (AT1G78850) mRNA, complete cds [NM_106533]	1.86727	1.75534	1.89484
A_84_P21994	AT2G26440	Arabidopsis thaliana pectinesterase family protein (AT2G26440) mRNA, complete cds [NM_128201]	1.58079	-0.722767	-1.2148
A_84_P10315	AT5G61790	Arabidopsis thaliana calnexin 1 (CNX1) (AT5G61790) mRNA, complete cds [NM_125573]	1.54554	0.45804	0.296648
A_84_P22572	ATHSP90,1	Arabidopsis thaliana HSP81-1 (HEAT SHOCK PROTEIN 81-1); ATP binding / unfolded protein binding (HSP81-1) mRNA, complete cds [NM_124642]	1.52281	-0.342891	-0.599702
